# Supplementary material for: Hepatitis B Virus-Encoded HBsAg Contributes to Hepatocarcinogenesis by Inducing the Oncogenic Long Noncoding RNA LINC00665 through the NF-κB Pathway
Source: Microbiol Spectr. 2022 Aug 22;10(5):e02731-21. doi: 10.1128/spectrum.02731-21 (PMC9603668; doi:10.1128/spectrum.02731-21)
Supplement: Supplemental file 2 — Supplemental material. Download spectrum.02731-21-s0002.xlsx, XLSX file, 0.3 MB [file spectrum.02731-21-s0002.xlsx]

## Sheet: supplementary dataset S1
		DATASET S1 List of lncRNAs present in GPL570 microarray platform, identified by their ENSEMBL IDs and correponding Probe IDs
AFFY HG U133 Plus 2 probe	Gene stable ID	Gene type
1568892_at	ENSG00000281557	lncRNA
230121_at	ENSG00000280963	lncRNA
1560964_at	ENSG00000280792	lncRNA
232645_at	ENSG00000215068	lncRNA
235534_at	ENSG00000224818	lncRNA
239925_at	ENSG00000267073	lncRNA
1559331_x_at	ENSG00000272144	lncRNA
1561424_at	ENSG00000259251	lncRNA
1563297_s_at	ENSG00000260171	lncRNA
1561560_at	ENSG00000261478	lncRNA
215180_at	ENSG00000259218	lncRNA
1556452_a_at	ENSG00000267778	lncRNA
203926_x_at	ENSG00000230876	lncRNA
213041_s_at	ENSG00000281821	lncRNA
1564309_at	ENSG00000261036	lncRNA
1568763_s_at	ENSG00000213373	lncRNA
1554403_a_at	ENSG00000272541	lncRNA
1556737_at	ENSG00000272316	lncRNA
230187_s_at	ENSG00000236854	lncRNA
1555568_at	ENSG00000259275	lncRNA
232207_at	ENSG00000234902	lncRNA
1563083_s_at	ENSG00000273840	lncRNA
1556999_at	ENSG00000241743	lncRNA
236396_at	ENSG00000226070	lncRNA
1563044_at	ENSG00000204091	lncRNA
220205_at	ENSG00000233237	lncRNA
237932_at	ENSG00000259915	lncRNA
1562219_at	ENSG00000259623	lncRNA
230236_at	ENSG00000254588	lncRNA
231136_at	ENSG00000270060	lncRNA
235771_at	ENSG00000259877	lncRNA
220324_at	ENSG00000226454	lncRNA
233826_at	ENSG00000259687	lncRNA
226883_at	ENSG00000235072	lncRNA
1562870_at	ENSG00000259774	lncRNA
211975_at	ENSG00000259551	lncRNA
1554520_at	ENSG00000259244	lncRNA
237872_at	ENSG00000259697	lncRNA
1563373_at	ENSG00000224281	lncRNA
215421_at	ENSG00000267074	lncRNA
232143_at	ENSG00000276278	lncRNA
213212_x_at	ENSG00000273018	lncRNA
1562501_at	ENSG00000231444	lncRNA
239242_at	ENSG00000267321	lncRNA
231241_at	ENSG00000270894	lncRNA
229668_at	ENSG00000224614	lncRNA
213510_x_at	ENSG00000273333	lncRNA
226505_x_at	ENSG00000245008	lncRNA
220575_at	ENSG00000254703	lncRNA
1559324_at	ENSG00000262691	lncRNA
216459_x_at	ENSG00000285151	lncRNA
235207_at	ENSG00000231871	lncRNA
237768_x_at	ENSG00000203709	lncRNA
227884_at	ENSG00000232691	lncRNA
1565784_at	ENSG00000203392	lncRNA
202875_s_at	ENSG00000260892	lncRNA
1564337_at	ENSG00000260664	lncRNA
239641_at	ENSG00000234599	lncRNA
1559092_at	ENSG00000261043	lncRNA
1559807_at	ENSG00000246877	lncRNA
233567_at	ENSG00000258924	lncRNA
228528_at	ENSG00000282235	lncRNA
215985_at	ENSG00000282518	lncRNA
234457_at	ENSG00000258779	lncRNA
234097_s_at	ENSG00000259768	lncRNA
207488_at	ENSG00000234858	lncRNA
1558724_at	ENSG00000237105	lncRNA
208287_at	ENSG00000260880	lncRNA
1562383_at	ENSG00000267198	lncRNA
1561249_a_at	ENSG00000267246	lncRNA
225375_at	ENSG00000131484	lncRNA
234664_at	ENSG00000260279	lncRNA
211050_x_at	ENSG00000245719	lncRNA
1568660_a_at	ENSG00000282365	lncRNA
1561303_at	ENSG00000264589	lncRNA
235785_at	ENSG00000225791	lncRNA
1569779_at	ENSG00000282720	lncRNA
206082_at	ENSG00000263267	lncRNA
1570315_at	ENSG00000282634	lncRNA
224489_at	ENSG00000230668	lncRNA
224490_s_at	ENSG00000203930	lncRNA
206088_at	ENSG00000267222	lncRNA
229028_s_at	ENSG00000229269	lncRNA
232987_at	ENSG00000261404	lncRNA
239211_at	ENSG00000277215	lncRNA
1570405_at	ENSG00000223438	lncRNA
244366_at	ENSG00000259972	lncRNA
1563367_at	ENSG00000283255	lncRNA
237331_s_at	ENSG00000228697	lncRNA
237536_at	ENSG00000261453	lncRNA
227298_at	ENSG00000229056	lncRNA
244880_at	ENSG00000285089	lncRNA
238091_at	ENSG00000281915	lncRNA
1562107_at	ENSG00000249007	lncRNA
1557133_at	ENSG00000266962	lncRNA
1561242_at	ENSG00000267755	lncRNA
1559374_at	ENSG00000266929	lncRNA
1559375_s_at	ENSG00000185594	lncRNA
220921_at	ENSG00000260021	lncRNA
237381_at	ENSG00000259664	lncRNA
1564491_at	ENSG00000225826	lncRNA
1560895_at	ENSG00000228288	lncRNA
228688_at	ENSG00000285622	lncRNA
229728_at	ENSG00000203601	lncRNA
1559522_at	ENSG00000259582	lncRNA
1561625_at	ENSG00000251209	lncRNA
237550_at	ENSG00000259870	lncRNA
232397_at	ENSG00000259478	lncRNA
203577_at	ENSG00000223786	lncRNA
226200_at	ENSG00000278090	lncRNA
1557293_at	ENSG00000259921	lncRNA
222021_x_at	ENSG00000261616	lncRNA
230077_at	ENSG00000183535	lncRNA
229842_at	ENSG00000233056	lncRNA
201510_at	ENSG00000224100	lncRNA
210827_s_at	ENSG00000261773	lncRNA
244426_at	ENSG00000232160	lncRNA
228595_at	ENSG00000235770	lncRNA
216441_at	ENSG00000230838	lncRNA
201913_s_at	ENSG00000213057	lncRNA
1570347_at	ENSG00000233006	lncRNA
231006_at	ENSG00000273384	lncRNA
201547_at	ENSG00000283215	lncRNA
1556274_at	ENSG00000237686	lncRNA
1562720_at	ENSG00000231881	lncRNA
224020_at	ENSG00000259361	lncRNA
231233_at	ENSG00000259495	lncRNA
213068_at	ENSG00000233922	lncRNA
213071_at	ENSG00000233791	lncRNA
207977_s_at	ENSG00000259363	lncRNA
1561555_at	ENSG00000259175	lncRNA
1562100_at	ENSG00000269318	lncRNA
1561513_at	ENSG00000278214	lncRNA
234017_at	ENSG00000275088	lncRNA
1561702_at	ENSG00000259649	lncRNA
244405_s_at	ENSG00000259546	lncRNA
1560958_s_at	ENSG00000260804	lncRNA
215679_at	ENSG00000189419	lncRNA
232734_at	ENSG00000279245	lncRNA
1568821_at	ENSG00000260417	lncRNA
1564017_at	ENSG00000179219	lncRNA
232191_at	ENSG00000278716	lncRNA
240920_at	ENSG00000247121	lncRNA
1570297_at	ENSG00000275139	lncRNA
240561_at	ENSG00000248596	lncRNA
1564200_at	ENSG00000283235	lncRNA
229479_at	ENSG00000248469	lncRNA
1563876_at	ENSG00000206296	lncRNA
241899_at	ENSG00000267308	lncRNA
230757_at	ENSG00000214049	lncRNA
236581_at	ENSG00000205396	lncRNA
1564125_at	ENSG00000167459	lncRNA
234234_at	ENSG00000236378	lncRNA
234345_at	ENSG00000231028	lncRNA
1559579_at	ENSG00000237596	lncRNA
1566526_at	ENSG00000286313	lncRNA
243850_at	ENSG00000260418	lncRNA
1568817_at	ENSG00000246334	lncRNA
215756_at	ENSG00000234263	lncRNA
243957_at	ENSG00000286646	lncRNA
1562455_at	ENSG00000261218	lncRNA
208301_at	ENSG00000287263	lncRNA
1562659_at	ENSG00000237750	lncRNA
1562323_at	ENSG00000235033	lncRNA
1562324_a_at	ENSG00000279607	lncRNA
239746_at	ENSG00000267858	lncRNA
239747_s_at	ENSG00000224204	lncRNA
215140_at	ENSG00000255087	lncRNA
214717_at	ENSG00000259293	lncRNA
1559298_a_at	ENSG00000273901	lncRNA
1552607_at	ENSG00000268912	lncRNA
1558553_at	ENSG00000259285	lncRNA
1552856_at	ENSG00000268307	lncRNA
1562016_at	ENSG00000180422	lncRNA
1569520_at	ENSG00000232758	lncRNA
1569521_s_at	ENSG00000259694	lncRNA
1566809_a_at	ENSG00000269054	lncRNA
1570445_a_at	ENSG00000251169	lncRNA
1570444_at	ENSG00000268895	lncRNA
235416_at	ENSG00000268230	lncRNA
1558587_at	ENSG00000267216	lncRNA
1566039_a_at	ENSG00000230472	lncRNA
1555852_at	ENSG00000255933	lncRNA
1555853_at	ENSG00000268516	lncRNA
234397_at	ENSG00000283103	lncRNA
227919_at	ENSG00000227215	lncRNA
237242_at	ENSG00000267278	lncRNA
1555988_a_at	ENSG00000260162	lncRNA
1562914_a_at	ENSG00000261327	lncRNA
1561605_at	ENSG00000226803	lncRNA
1561106_at	ENSG00000222035	lncRNA
1559124_at	ENSG00000234817	lncRNA
240581_at	ENSG00000228709	lncRNA
238498_at	ENSG00000280441	lncRNA
1560448_at	ENSG00000280614	lncRNA
236785_at	ENSG00000278996	lncRNA
242714_at	ENSG00000287808	lncRNA
1563263_at	ENSG00000278600	lncRNA
235291_s_at	ENSG00000228393	lncRNA
235292_at	ENSG00000249993	lncRNA
237608_at	ENSG00000265010	lncRNA
1561979_at	ENSG00000243004	lncRNA
206424_at	ENSG00000275886	lncRNA
1568864_at	ENSG00000282336	lncRNA
222098_s_at	ENSG00000282426	lncRNA
222097_at	ENSG00000267665	lncRNA
1558666_at	ENSG00000237401	lncRNA
1562520_at	ENSG00000251011	lncRNA
1562038_at	ENSG00000186019	lncRNA
243731_at	ENSG00000249307	lncRNA
235835_at	ENSG00000232520	lncRNA
1557328_at	ENSG00000280780	lncRNA
236069_at	ENSG00000281692	lncRNA
1564334_at	ENSG00000269386	lncRNA
1553450_s_at	ENSG00000230545	lncRNA
1553449_at	ENSG00000230082	lncRNA
1559050_at	ENSG00000251018	lncRNA
1556822_s_at	ENSG00000228106	lncRNA
1568643_a_at	ENSG00000176349	lncRNA
232462_s_at	ENSG00000272990	lncRNA
235769_at	ENSG00000265794	lncRNA
229819_at	ENSG00000225683	lncRNA
242140_at	ENSG00000264243	lncRNA
242139_s_at	ENSG00000264920	lncRNA
243823_at	ENSG00000225437	lncRNA
1559679_a_at	ENSG00000267466	lncRNA
236093_at	ENSG00000267506	lncRNA
227479_at	ENSG00000234494	lncRNA
237519_at	ENSG00000285240	lncRNA
1557783_at	ENSG00000228857	lncRNA
1559297_at	ENSG00000247151	lncRNA
1557027_at	ENSG00000280798	lncRNA
1561033_at	ENSG00000238062	lncRNA
1556536_at	ENSG00000272155	lncRNA
1560412_at	ENSG00000235560	lncRNA
1556166_x_at	ENSG00000227945	lncRNA
1556165_at	ENSG00000273759	lncRNA
231598_x_at	ENSG00000276446	lncRNA
236801_at	ENSG00000251210	lncRNA
242266_x_at	ENSG00000254813	lncRNA
240988_x_at	ENSG00000266677	lncRNA
221419_s_at	ENSG00000257194	lncRNA
211074_at	ENSG00000278238	lncRNA
215467_x_at	ENSG00000239569	lncRNA
1559467_at	ENSG00000247735	lncRNA
217104_at	ENSG00000204282	lncRNA
235217_at	ENSG00000270571	lncRNA
1553936_a_at	ENSG00000231666	lncRNA
1553935_at	ENSG00000213994	lncRNA
236825_at	ENSG00000231023	lncRNA
223351_at	ENSG00000245317	lncRNA
223352_s_at	ENSG00000233140	lncRNA
237193_s_at	ENSG00000237499	lncRNA
237192_at	ENSG00000267439	lncRNA
1556435_at	ENSG00000188660	lncRNA
237343_at	ENSG00000255468	lncRNA
1562509_at	ENSG00000231889	lncRNA
222947_at	ENSG00000253932	lncRNA
1560891_a_at	ENSG00000178440	lncRNA
1560890_at	ENSG00000233203	lncRNA
230781_at	ENSG00000263731	lncRNA
1562689_at	ENSG00000254288	lncRNA
1561101_at	ENSG00000258122	lncRNA
1561373_at	ENSG00000258766	lncRNA
1556123_a_at	ENSG00000177369	lncRNA
1556122_at	ENSG00000260202	lncRNA
222279_at	ENSG00000234222	lncRNA
1562381_at	ENSG00000236819	lncRNA
242888_at	ENSG00000287724	lncRNA
1557029_at	ENSG00000242396	lncRNA
235466_s_at	ENSG00000254275	lncRNA
1563709_at	ENSG00000241956	lncRNA
230605_at	ENSG00000259065	lncRNA
230755_at	ENSG00000260209	lncRNA
243122_at	ENSG00000231074	lncRNA
1555221_at	ENSG00000234199	lncRNA
1555222_a_at	ENSG00000243179	lncRNA
235282_at	ENSG00000260193	lncRNA
1564685_a_at	ENSG00000285564	lncRNA
1562864_at	ENSG00000270419	lncRNA
1562764_at	ENSG00000234208	lncRNA
1559017_at	ENSG00000205611	lncRNA
238953_at	ENSG00000286705	lncRNA
237075_at	ENSG00000225335	lncRNA
1560202_at	ENSG00000235823	lncRNA
226793_at	ENSG00000224307	lncRNA
240590_at	ENSG00000179082	lncRNA
230444_at	ENSG00000225775	lncRNA
1557135_at	ENSG00000285219	lncRNA
1568898_at	ENSG00000196243	lncRNA
238920_at	ENSG00000258515	lncRNA
236788_at	ENSG00000182057	lncRNA
1563287_at	ENSG00000163364	lncRNA
1562924_at	ENSG00000224577	lncRNA
228078_at	ENSG00000282574	lncRNA
1570071_at	ENSG00000282233	lncRNA
241592_at	ENSG00000230552	lncRNA
230483_at	ENSG00000272551	lncRNA
238473_at	ENSG00000255389	lncRNA
234825_at	ENSG00000229140	lncRNA
239062_at	ENSG00000285128	lncRNA
230526_at	ENSG00000231172	lncRNA
242364_x_at	ENSG00000261829	lncRNA
228591_at	ENSG00000262714	lncRNA
243421_at	ENSG00000239791	lncRNA
1568745_at	ENSG00000261269	lncRNA
1568746_a_at	ENSG00000231789	lncRNA
215327_at	ENSG00000233901	lncRNA
1561691_at	ENSG00000247853	lncRNA
1559535_s_at	ENSG00000282375	lncRNA
1559534_at	ENSG00000282692	lncRNA
243871_at	ENSG00000253267	lncRNA
226700_at	ENSG00000260721	lncRNA
236631_at	ENSG00000277517	lncRNA
1560062_at	ENSG00000272953	lncRNA
1562566_at	ENSG00000275427	lncRNA
242862_x_at	ENSG00000283155	lncRNA
236555_at	ENSG00000267629	lncRNA
243553_x_at	ENSG00000262089	lncRNA
230589_at	ENSG00000233452	lncRNA
240577_at	ENSG00000246422	lncRNA
1568921_at	ENSG00000251660	lncRNA
221850_x_at	ENSG00000251321	lncRNA
240230_s_at	ENSG00000261480	lncRNA
221971_x_at	ENSG00000243836	lncRNA
218119_at	ENSG00000179840	lncRNA
243937_x_at	ENSG00000287288	lncRNA
242393_x_at	ENSG00000231934	lncRNA
238924_at	ENSG00000230733	lncRNA
239151_at	ENSG00000267047	lncRNA
237789_at	ENSG00000238184	lncRNA
238704_at	ENSG00000267532	lncRNA
235203_at	ENSG00000215067	lncRNA
1570301_at	ENSG00000267342	lncRNA
1556256_a_at	ENSG00000273420	lncRNA
1562827_at	ENSG00000254528	lncRNA
243495_s_at	ENSG00000267114	lncRNA
234449_at	ENSG00000229891	lncRNA
1566084_at	ENSG00000185186	lncRNA
244824_at	ENSG00000223975	lncRNA
1569911_at	ENSG00000267727	lncRNA
1555580_at	ENSG00000267580	lncRNA
231503_at	ENSG00000230627	lncRNA
1560491_at	ENSG00000235538	lncRNA
240610_at	ENSG00000260422	lncRNA
243680_at	ENSG00000267296	lncRNA
1570503_at	ENSG00000214401	lncRNA
232975_at	ENSG00000260941	lncRNA
225584_at	ENSG00000232044	lncRNA
242618_at	ENSG00000273342	lncRNA
225577_at	ENSG00000274893	lncRNA
1558967_s_at	ENSG00000263798	lncRNA
242812_at	ENSG00000275759	lncRNA
216527_at	ENSG00000275409	lncRNA
241846_at	ENSG00000237613	lncRNA
242972_at	ENSG00000265413	lncRNA
236510_at	ENSG00000264596	lncRNA
230796_at	ENSG00000261606	lncRNA
230797_s_at	ENSG00000261364	lncRNA
1560590_s_at	ENSG00000214381	lncRNA
1559668_s_at	ENSG00000207751	lncRNA
1559667_at	ENSG00000224286	lncRNA
1563511_at	ENSG00000262075	lncRNA
235829_at	ENSG00000234028	lncRNA
209418_s_at	ENSG00000271551	lncRNA
241803_s_at	ENSG00000272223	lncRNA
231254_at	ENSG00000287208	lncRNA
233269_at	ENSG00000237781	lncRNA
225457_s_at	ENSG00000248975	lncRNA
232230_at	ENSG00000263126	lncRNA
232782_at	ENSG00000225420	lncRNA
216675_at	ENSG00000239945	lncRNA
240860_at	ENSG00000238009	lncRNA
1558661_at	ENSG00000264985	lncRNA
241744_x_at	ENSG00000233834	lncRNA
1553497_at	ENSG00000234721	lncRNA
210027_s_at	ENSG00000223405	lncRNA
244754_at	ENSG00000245870	lncRNA
1561537_at	ENSG00000249771	lncRNA
228564_at	ENSG00000226249	lncRNA
1561479_at	ENSG00000280639	lncRNA
1561480_a_at	ENSG00000253519	lncRNA
221148_at	ENSG00000233542	lncRNA
229689_s_at	ENSG00000237812	lncRNA
234826_at	ENSG00000196299	lncRNA
238934_at	ENSG00000226806	lncRNA
1553849_at	ENSG00000247157	lncRNA
243205_at	ENSG00000214353	lncRNA
1570230_at	ENSG00000227200	lncRNA
1556464_a_at	ENSG00000254389	lncRNA
237063_at	ENSG00000225174	lncRNA
213525_at	ENSG00000246731	lncRNA
1556314_a_at	ENSG00000227660	lncRNA
1557341_x_at	ENSG00000224635	lncRNA
229296_at	ENSG00000275401	lncRNA
1560419_at	ENSG00000248866	lncRNA
1568827_at	ENSG00000239906	lncRNA
1570271_at	ENSG00000226950	lncRNA
1564421_at	ENSG00000241860	lncRNA
234424_at	ENSG00000251405	lncRNA
1559656_a_at	ENSG00000250302	lncRNA
1559655_at	ENSG00000235070	lncRNA
238107_at	ENSG00000265933	lncRNA
1561257_at	ENSG00000267040	lncRNA
204650_s_at	ENSG00000235904	lncRNA
235420_at	ENSG00000261379	lncRNA
235901_at	ENSG00000272622	lncRNA
1557891_s_at	ENSG00000270696	lncRNA
238685_at	ENSG00000281202	lncRNA
1557890_at	ENSG00000229931	lncRNA
1557865_at	ENSG00000287548	lncRNA
226018_at	ENSG00000273329	lncRNA
227000_at	ENSG00000287828	lncRNA
231096_at	ENSG00000226097	lncRNA
1554591_at	ENSG00000260253	lncRNA
239963_at	ENSG00000271133	lncRNA
1560147_at	ENSG00000228408	lncRNA
1559638_at	ENSG00000258377	lncRNA
239612_at	ENSG00000275944	lncRNA
233008_at	ENSG00000275431	lncRNA
216395_at	ENSG00000242086	lncRNA
236433_at	ENSG00000267348	lncRNA
230353_at	ENSG00000212743	lncRNA
1561726_s_at	ENSG00000286388	lncRNA
229833_at	ENSG00000250584	lncRNA
1561508_at	ENSG00000255334	lncRNA
204381_at	ENSG00000266985	lncRNA
228525_at	ENSG00000255517	lncRNA
240323_at	ENSG00000272341	lncRNA
231561_s_at	ENSG00000251191	lncRNA
231562_at	ENSG00000246095	lncRNA
229930_at	ENSG00000248115	lncRNA
239968_at	ENSG00000230084	lncRNA
240589_at	ENSG00000270001	lncRNA
244449_at	ENSG00000258450	lncRNA
220465_at	ENSG00000279968	lncRNA
240945_at	ENSG00000204685	lncRNA
1561526_at	ENSG00000204054	lncRNA
1559806_at	ENSG00000253490	lncRNA
230388_s_at	ENSG00000187979	lncRNA
1558404_at	ENSG00000261334	lncRNA
239168_at	ENSG00000285402	lncRNA
1553797_a_at	ENSG00000253279	lncRNA
1553796_at	ENSG00000285294	lncRNA
243549_at	ENSG00000196295	lncRNA
236739_at	ENSG00000233365	lncRNA
218681_s_at	ENSG00000272688	lncRNA
1560025_at	ENSG00000265399	lncRNA
218740_s_at	ENSG00000264769	lncRNA
218511_s_at	ENSG00000258457	lncRNA
237476_at	ENSG00000235717	lncRNA
1555822_at	ENSG00000277013	lncRNA
1555578_at	ENSG00000273254	lncRNA
203329_at	ENSG00000286760	lncRNA
1555579_s_at	ENSG00000237943	lncRNA
1564552_at	ENSG00000279738	lncRNA
222927_s_at	ENSG00000236432	lncRNA
219775_s_at	ENSG00000278719	lncRNA
220420_at	ENSG00000261420	lncRNA
1569971_at	ENSG00000236172	lncRNA
1569332_at	ENSG00000257636	lncRNA
223999_at	ENSG00000274044	lncRNA
1557682_a_at	ENSG00000253200	lncRNA
217219_at	ENSG00000282474	lncRNA
236990_at	ENSG00000286948	lncRNA
1566990_x_at	ENSG00000235026	lncRNA
1566989_at	ENSG00000248101	lncRNA
243155_at	ENSG00000231538	lncRNA
1569516_at	ENSG00000273723	lncRNA
239592_at	ENSG00000265688	lncRNA
240989_at	ENSG00000270194	lncRNA
1561915_at	ENSG00000226149	lncRNA
1563071_at	ENSG00000233351	lncRNA
1569846_at	ENSG00000283036	lncRNA
202496_at	ENSG00000281196	lncRNA
1568804_at	ENSG00000227188	lncRNA
231949_at	ENSG00000268941	lncRNA
231886_at	ENSG00000225986	lncRNA
232953_at	ENSG00000255198	lncRNA
1564559_at	ENSG00000267432	lncRNA
1560410_at	ENSG00000258708	lncRNA
227985_at	ENSG00000257520	lncRNA
1557731_at	ENSG00000243384	lncRNA
1569418_at	ENSG00000254438	lncRNA
242914_at	ENSG00000272256	lncRNA
1561673_at	ENSG00000229379	lncRNA
234208_at	ENSG00000283098	lncRNA
1556401_a_at	ENSG00000203706	lncRNA
1556400_at	ENSG00000260955	lncRNA
1557386_at	ENSG00000258053	lncRNA
1557826_at	ENSG00000242029	lncRNA
1564158_a_at	ENSG00000277870	lncRNA
237406_at	ENSG00000285192	lncRNA
235632_at	ENSG00000231249	lncRNA
207458_at	ENSG00000253563	lncRNA
237357_at	ENSG00000253982	lncRNA
1558167_a_at	ENSG00000282021	lncRNA
221943_x_at	ENSG00000229688	lncRNA
202028_s_at	ENSG00000228794	lncRNA
1558166_at	ENSG00000274425	lncRNA
1557742_a_at	ENSG00000272459	lncRNA
1557741_at	ENSG00000241479	lncRNA
1562661_at	ENSG00000240875	lncRNA
235667_at	ENSG00000235143	lncRNA
238726_at	ENSG00000236842	lncRNA
227129_x_at	ENSG00000271984	lncRNA
238678_at	ENSG00000227274	lncRNA
225899_x_at	ENSG00000268659	lncRNA
227922_x_at	ENSG00000225880	lncRNA
224870_at	ENSG00000179406	lncRNA
234143_at	ENSG00000177757	lncRNA
1564881_at	ENSG00000237491	lncRNA
219142_at	ENSG00000231654	lncRNA
1564701_at	ENSG00000269256	lncRNA
242683_at	ENSG00000237862	lncRNA
238055_at	ENSG00000243902	lncRNA
241534_at	ENSG00000215769	lncRNA
237329_at	ENSG00000278044	lncRNA
1564760_at	ENSG00000272694	lncRNA
239463_at	ENSG00000281357	lncRNA
243013_at	ENSG00000227619	lncRNA
232071_at	ENSG00000215304	lncRNA
1562683_a_at	ENSG00000242242	lncRNA
244570_at	ENSG00000235765	lncRNA
243179_at	ENSG00000240731	lncRNA
1554871_at	ENSG00000247679	lncRNA
242353_at	ENSG00000224086	lncRNA
235967_at	ENSG00000249109	lncRNA
240045_at	ENSG00000267757	lncRNA
233784_at	ENSG00000226179	lncRNA
1557791_at	ENSG00000274269	lncRNA
230446_at	ENSG00000231528	lncRNA
1561300_at	ENSG00000249332	lncRNA
207585_s_at	ENSG00000278690	lncRNA
241161_at	ENSG00000264895	lncRNA
1569732_at	ENSG00000255179	lncRNA
226693_at	ENSG00000256315	lncRNA
1558220_at	ENSG00000173862	lncRNA
235575_at	ENSG00000259267	lncRNA
239022_at	ENSG00000237512	lncRNA
230043_at	ENSG00000265218	lncRNA
238607_at	ENSG00000227533	lncRNA
1559756_at	ENSG00000267123	lncRNA
227974_at	ENSG00000223784	lncRNA
240162_at	ENSG00000287277	lncRNA
214724_at	ENSG00000288530	lncRNA
1569515_a_at	ENSG00000275964	lncRNA
244214_at	ENSG00000281650	lncRNA
236997_at	ENSG00000213963	lncRNA
232718_at	ENSG00000258586	lncRNA
207031_at	ENSG00000222043	lncRNA
236112_at	ENSG00000280374	lncRNA
1560383_at	ENSG00000259968	lncRNA
1560384_a_at	ENSG00000258169	lncRNA
241218_at	ENSG00000249343	lncRNA
1561314_at	ENSG00000254419	lncRNA
239013_at	ENSG00000218537	lncRNA
241743_at	ENSG00000267150	lncRNA
237623_at	ENSG00000285467	lncRNA
230343_at	ENSG00000280299	lncRNA
240177_at	ENSG00000265912	lncRNA
219166_at	ENSG00000264735	lncRNA
1558651_at	ENSG00000269506	lncRNA
235584_at	ENSG00000241696	lncRNA
239628_at	ENSG00000250250	lncRNA
217625_x_at	ENSG00000280080	lncRNA
215185_at	ENSG00000261449	lncRNA
1569099_at	ENSG00000249988	lncRNA
1569100_a_at	ENSG00000250448	lncRNA
233338_at	ENSG00000197989	lncRNA
1564264_at	ENSG00000249628	lncRNA
1570140_at	ENSG00000248890	lncRNA
1569887_a_at	ENSG00000282770	lncRNA
1563742_at	ENSG00000261093	lncRNA
1558458_at	ENSG00000261613	lncRNA
239902_at	ENSG00000260436	lncRNA
1558459_s_at	ENSG00000248360	lncRNA
238540_at	ENSG00000247624	lncRNA
239313_at	ENSG00000215256	lncRNA
243068_at	ENSG00000245648	lncRNA
239734_at	ENSG00000248150	lncRNA
239640_at	ENSG00000263327	lncRNA
1558859_at	ENSG00000234456	lncRNA
1563781_at	ENSG00000283440	lncRNA
233732_at	ENSG00000276223	lncRNA
1562847_at	ENSG00000244558	lncRNA
230604_at	ENSG00000132832	lncRNA
230733_at	ENSG00000236656	lncRNA
1562759_at	ENSG00000286116	lncRNA
1555977_at	ENSG00000180139	lncRNA
1555978_s_at	ENSG00000253898	lncRNA
1555976_s_at	ENSG00000272980	lncRNA
1559352_a_at	ENSG00000269984	lncRNA
239306_at	ENSG00000224715	lncRNA
1561618_at	ENSG00000218357	lncRNA
239127_at	ENSG00000224619	lncRNA
240406_at	ENSG00000261064	lncRNA
239215_at	ENSG00000276724	lncRNA
232001_at	ENSG00000261438	lncRNA
1561004_at	ENSG00000281398	lncRNA
240015_at	ENSG00000251364	lncRNA
217719_at	ENSG00000236354	lncRNA
1557862_at	ENSG00000285213	lncRNA
1557334_a_at	ENSG00000249383	lncRNA
1556958_at	ENSG00000260331	lncRNA
231444_at	ENSG00000247199	lncRNA
243499_at	ENSG00000224271	lncRNA
240721_at	ENSG00000177410	lncRNA
215118_s_at	ENSG00000285959	lncRNA
1566219_at	ENSG00000269937	lncRNA
236351_at	ENSG00000231814	lncRNA
235515_at	ENSG00000250406	lncRNA
238501_at	ENSG00000251600	lncRNA
1553775_at	ENSG00000234810	lncRNA
1560135_at	ENSG00000230250	lncRNA
241568_at	ENSG00000281367	lncRNA
1564060_at	ENSG00000262728	lncRNA
1566974_at	ENSG00000277059	lncRNA
220698_at	ENSG00000228397	lncRNA
229716_at	ENSG00000259959	lncRNA
236689_at	ENSG00000232671	lncRNA
228645_at	ENSG00000285752	lncRNA
1558954_at	ENSG00000232100	lncRNA
1569925_at	ENSG00000230068	lncRNA
230307_at	ENSG00000218510	lncRNA
228979_at	ENSG00000227210	lncRNA
236959_s_at	ENSG00000212719	lncRNA
236960_at	ENSG00000254654	lncRNA
1560589_a_at	ENSG00000237310	lncRNA
242904_x_at	ENSG00000281801	lncRNA
233043_at	ENSG00000241135	lncRNA
1554214_at	ENSG00000268818	lncRNA
1560638_a_at	ENSG00000229227	lncRNA
1560637_at	ENSG00000271714	lncRNA
1560604_at	ENSG00000235245	lncRNA
241183_at	ENSG00000241544	lncRNA
239764_at	ENSG00000272430	lncRNA
236579_at	ENSG00000246084	lncRNA
227092_at	ENSG00000243629	lncRNA
1569492_at	ENSG00000246223	lncRNA
233594_at	ENSG00000236065	lncRNA
1568872_at	ENSG00000281453	lncRNA
231942_at	ENSG00000182352	lncRNA
1557055_s_at	ENSG00000261222	lncRNA
236564_at	ENSG00000267395	lncRNA
227201_at	ENSG00000253138	lncRNA
235497_at	ENSG00000259605	lncRNA
236624_at	ENSG00000247950	lncRNA
237011_at	ENSG00000260971	lncRNA
229859_at	ENSG00000283125	lncRNA
236596_at	ENSG00000229315	lncRNA
241635_at	ENSG00000267053	lncRNA
230780_at	ENSG00000226978	lncRNA
1564401_at	ENSG00000232677	lncRNA
241238_at	ENSG00000182824	lncRNA
1553752_at	ENSG00000266036	lncRNA
230283_at	ENSG00000236024	lncRNA
1561554_at	ENSG00000233354	lncRNA
1556465_at	ENSG00000239589	lncRNA
220399_at	ENSG00000282057	lncRNA
243150_at	ENSG00000245522	lncRNA
235397_at	ENSG00000246273	lncRNA
200718_s_at	ENSG00000227906	lncRNA
1559141_s_at	ENSG00000273264	lncRNA
1559140_at	ENSG00000285783	lncRNA
1562546_at	ENSG00000236963	lncRNA
234759_at	ENSG00000246145	lncRNA
236658_at	ENSG00000245904	lncRNA
244186_at	ENSG00000226200	lncRNA
1556247_a_at	ENSG00000246214	lncRNA
1561369_at	ENSG00000284641	lncRNA
207186_s_at	ENSG00000233527	lncRNA
211762_s_at	ENSG00000257242	lncRNA
201088_at	ENSG00000281645	lncRNA
219211_at	ENSG00000281733	lncRNA
233092_s_at	ENSG00000281783	lncRNA
1563108_at	ENSG00000234653	lncRNA
239395_at	ENSG00000281240	lncRNA
1569765_at	ENSG00000229494	lncRNA
1556739_at	ENSG00000278601	lncRNA
1564837_at	ENSG00000145075	lncRNA
1564838_a_at	ENSG00000196756	lncRNA
236323_at	ENSG00000261713	lncRNA
230096_at	ENSG00000260402	lncRNA
217994_x_at	ENSG00000270096	lncRNA
224312_x_at	ENSG00000263412	lncRNA
233563_s_at	ENSG00000284669	lncRNA
233625_x_at	ENSG00000283849	lncRNA
231375_at	ENSG00000205837	lncRNA
240115_at	ENSG00000232300	lncRNA
1569086_at	ENSG00000232470	lncRNA
234026_at	ENSG00000265257	lncRNA
232463_at	ENSG00000270135	lncRNA
1556265_at	ENSG00000250614	lncRNA
1556266_a_at	ENSG00000272077	lncRNA
229059_at	ENSG00000224376	lncRNA
233680_at	ENSG00000225756	lncRNA
1558449_at	ENSG00000227809	lncRNA
243566_at	ENSG00000266053	lncRNA
240628_at	ENSG00000203497	lncRNA
220678_at	ENSG00000270589	lncRNA
241143_at	ENSG00000255271	lncRNA
239136_at	ENSG00000282343	lncRNA
232823_at	ENSG00000261790	lncRNA
1558832_at	ENSG00000278855	lncRNA
241394_at	ENSG00000254303	lncRNA
235921_at	ENSG00000268460	lncRNA
234247_at	ENSG00000230368	lncRNA
241266_at	ENSG00000250819	lncRNA
230136_at	ENSG00000267481	lncRNA
214850_at	ENSG00000267581	lncRNA
238446_at	ENSG00000229196	lncRNA
231540_at	ENSG00000225975	lncRNA
239240_at	ENSG00000287533	lncRNA
1557921_s_at	ENSG00000266904	lncRNA
236213_at	ENSG00000246695	lncRNA
1564749_at	ENSG00000260532	lncRNA
1561222_at	ENSG00000287769	lncRNA
1560565_at	ENSG00000258096	lncRNA
218821_at	ENSG00000267260	lncRNA
218822_s_at	ENSG00000274104	lncRNA
89476_r_at	ENSG00000232628	lncRNA
1556316_s_at	ENSG00000203688	lncRNA
244273_at	ENSG00000269155	lncRNA
218021_at	ENSG00000241316	lncRNA
207038_at	ENSG00000146521	lncRNA
1555205_at	ENSG00000198221	lncRNA
1562079_at	ENSG00000274454	lncRNA
1558497_a_at	ENSG00000254109	lncRNA
1558496_at	ENSG00000230699	lncRNA
240707_at	ENSG00000223764	lncRNA
1561099_at	ENSG00000274026	lncRNA
1561579_at	ENSG00000250125	lncRNA
241171_at	ENSG00000258920	lncRNA
1562645_at	ENSG00000232591	lncRNA
223773_s_at	ENSG00000258752	lncRNA
223774_at	ENSG00000258380	lncRNA
228990_at	ENSG00000260565	lncRNA
1569378_at	ENSG00000259073	lncRNA
1558308_at	ENSG00000267254	lncRNA
236632_at	ENSG00000223989	lncRNA
239565_at	ENSG00000231426	lncRNA
1562598_at	ENSG00000250781	lncRNA
222260_at	ENSG00000261754	lncRNA
221944_at	ENSG00000267767	lncRNA
1553130_at	ENSG00000225083	lncRNA
1553882_at	ENSG00000236013	lncRNA
1561471_at	ENSG00000183470	lncRNA
227446_s_at	ENSG00000269037	lncRNA
1569672_at	ENSG00000227959	lncRNA
242873_at	ENSG00000277801	lncRNA
1562597_at	ENSG00000265845	lncRNA
239016_at	ENSG00000206508	lncRNA
235267_at	ENSG00000260233	lncRNA
227554_at	ENSG00000267390	lncRNA
229480_at	ENSG00000246560	lncRNA
220449_at	ENSG00000229404	lncRNA
1560620_at	ENSG00000264630	lncRNA
241759_at	ENSG00000250846	lncRNA
1556944_at	ENSG00000267128	lncRNA
1556945_a_at	ENSG00000232964	lncRNA
237522_at	ENSG00000234855	lncRNA
1564257_at	ENSG00000225535	lncRNA
1559213_at	ENSG00000223884	lncRNA
206983_at	ENSG00000228203	lncRNA
237510_at	ENSG00000228189	lncRNA
1566108_at	ENSG00000237101	lncRNA
1562264_at	ENSG00000265096	lncRNA
1560550_at	ENSG00000287887	lncRNA
234423_x_at	ENSG00000228801	lncRNA
238658_at	ENSG00000286360	lncRNA
233820_at	ENSG00000275481	lncRNA
1564911_at	ENSG00000257261	lncRNA
242260_at	ENSG00000269292	lncRNA
1564907_s_at	ENSG00000229913	lncRNA
1564906_at	ENSG00000253722	lncRNA
1565325_at	ENSG00000246662	lncRNA
238216_at	ENSG00000235066	lncRNA
1557177_at	ENSG00000227016	lncRNA
1562596_at	ENSG00000227518	lncRNA
1569805_at	ENSG00000282588	lncRNA
1560570_a_at	ENSG00000254635	lncRNA
1557873_at	ENSG00000218839	lncRNA
1563009_at	ENSG00000277631	lncRNA
1564446_at	ENSG00000282446	lncRNA
226227_x_at	ENSG00000253553	lncRNA
226835_s_at	ENSG00000273335	lncRNA
224915_x_at	ENSG00000232301	lncRNA
219865_at	ENSG00000241326	lncRNA
210080_x_at	ENSG00000281176	lncRNA
211738_x_at	ENSG00000269176	lncRNA
206151_x_at	ENSG00000260810	lncRNA
232050_at	ENSG00000267811	lncRNA
220352_x_at	ENSG00000224945	lncRNA
1562802_at	ENSG00000232445	lncRNA
1561084_at	ENSG00000231290	lncRNA
1561731_at	ENSG00000204677	lncRNA
238293_at	ENSG00000149656	lncRNA
241521_at	ENSG00000245598	lncRNA
1566276_at	ENSG00000281261	lncRNA
243336_at	ENSG00000281829	lncRNA
220377_at	ENSG00000281633	lncRNA
206478_at	ENSG00000229727	lncRNA
1559372_at	ENSG00000233973	lncRNA
230139_at	ENSG00000254651	lncRNA
236080_at	ENSG00000234597	lncRNA
1569738_at	ENSG00000237992	lncRNA
1556931_at	ENSG00000228784	lncRNA
230390_at	ENSG00000243224	lncRNA
1557346_a_at	ENSG00000240973	lncRNA
238166_s_at	ENSG00000258422	lncRNA
238167_at	ENSG00000267672	lncRNA
228146_at	ENSG00000272927	lncRNA
1560279_a_at	ENSG00000242686	lncRNA
1560278_at	ENSG00000272043	lncRNA
239896_at	ENSG00000266805	lncRNA
1562681_at	ENSG00000226759	lncRNA
243687_at	ENSG00000266923	lncRNA
224117_at	ENSG00000205056	lncRNA
233048_at	ENSG00000226686	lncRNA
1562920_at	ENSG00000267605	lncRNA
244842_x_at	ENSG00000257228	lncRNA
1561723_at	ENSG00000234877	lncRNA
201451_x_at	ENSG00000203711	lncRNA
1563007_at	ENSG00000274849	lncRNA
1561402_at	ENSG00000235725	lncRNA
1560499_at	ENSG00000226032	lncRNA
1564211_at	ENSG00000204929	lncRNA
1559097_at	ENSG00000254519	lncRNA
1569407_at	ENSG00000274767	lncRNA
228121_at	ENSG00000223393	lncRNA
1553298_at	ENSG00000262031	lncRNA
1556747_a_at	ENSG00000246283	lncRNA
1556748_x_at	ENSG00000255545	lncRNA
241822_at	ENSG00000223842	lncRNA
244123_at	ENSG00000277007	lncRNA
230978_at	ENSG00000275719	lncRNA
217062_at	ENSG00000254187	lncRNA
1569713_at	ENSG00000228536	lncRNA
1564807_at	ENSG00000242391	lncRNA
237837_at	ENSG00000288398	lncRNA
231129_at	ENSG00000256894	lncRNA
230552_at	ENSG00000261026	lncRNA
241146_at	ENSG00000229941	lncRNA
243924_at	ENSG00000256234	lncRNA
1560238_at	ENSG00000281769	lncRNA
242462_at	ENSG00000255858	lncRNA
1557044_at	ENSG00000255737	lncRNA
1557046_x_at	ENSG00000268658	lncRNA
244124_at	ENSG00000245928	lncRNA
231602_at	ENSG00000246130	lncRNA
233812_at	ENSG00000251136	lncRNA
1556406_at	ENSG00000268240	lncRNA
243711_at	ENSG00000261292	lncRNA
1562606_a_at	ENSG00000229839	lncRNA
242786_at	ENSG00000205913	lncRNA
233871_at	ENSG00000257925	lncRNA
233485_at	ENSG00000257784	lncRNA
211821_x_at	ENSG00000237870	lncRNA
205837_s_at	ENSG00000205106	lncRNA
205838_at	ENSG00000235994	lncRNA
211820_x_at	ENSG00000213600	lncRNA
1557373_at	ENSG00000224504	lncRNA
237729_at	ENSG00000229921	lncRNA
244429_at	ENSG00000250075	lncRNA
241429_at	ENSG00000230962	lncRNA
1560246_at	ENSG00000233682	lncRNA
229163_at	ENSG00000234942	lncRNA
237364_at	ENSG00000282071	lncRNA
1564150_a_at	ENSG00000245025	lncRNA
1559975_at	ENSG00000287812	lncRNA
242841_at	ENSG00000181798	lncRNA
240441_at	ENSG00000254298	lncRNA
1570273_at	ENSG00000235590	lncRNA
1561559_at	ENSG00000197085	lncRNA
216297_at	ENSG00000267719	lncRNA
232910_at	ENSG00000254815	lncRNA
233326_at	ENSG00000233123	lncRNA
225857_s_at	ENSG00000267287	lncRNA
65588_at	ENSG00000274828	lncRNA
1565859_at	ENSG00000242797	lncRNA
1568249_at	ENSG00000231439	lncRNA
1557146_a_at	ENSG00000227917	lncRNA
240734_at	ENSG00000262768	lncRNA
231560_at	ENSG00000260803	lncRNA
1559578_at	ENSG00000271474	lncRNA
243326_at	ENSG00000262772	lncRNA
237092_at	ENSG00000223586	lncRNA
231455_at	ENSG00000259116	lncRNA
1554245_x_at	ENSG00000241490	lncRNA
243899_at	ENSG00000198590	lncRNA
1555964_at	ENSG00000272909	lncRNA
1557166_at	ENSG00000268170	lncRNA
202941_at	ENSG00000260677	lncRNA
236654_s_at	ENSG00000249673	lncRNA
231366_at	ENSG00000236790	lncRNA
242434_at	ENSG00000274364	lncRNA
1555963_x_at	ENSG00000235665	lncRNA
1552965_a_at	ENSG00000246022	lncRNA
1555962_at	ENSG00000267470	lncRNA
1568691_at	ENSG00000180458	lncRNA
230488_s_at	ENSG00000241560	lncRNA
1569858_at	ENSG00000266916	lncRNA
242676_at	ENSG00000259976	lncRNA
239450_at	ENSG00000221857	lncRNA
222307_at	ENSG00000287723	lncRNA
237574_at	ENSG00000224738	lncRNA
1562960_at	ENSG00000230454	lncRNA
235329_at	ENSG00000270175	lncRNA
228514_at	ENSG00000206567	lncRNA
220629_at	ENSG00000235997	lncRNA
1561909_at	ENSG00000227678	lncRNA
232832_at	ENSG00000203321	lncRNA
232899_at	ENSG00000240889	lncRNA
1561454_at	ENSG00000233191	lncRNA
240109_at	ENSG00000286128	lncRNA
221626_at	ENSG00000278970	lncRNA
1555363_s_at	ENSG00000245060	lncRNA
1560390_s_at	ENSG00000262999	lncRNA
243171_at	ENSG00000262703	lncRNA
215845_x_at	ENSG00000277010	lncRNA
230654_at	ENSG00000276248	lncRNA
216126_at	ENSG00000285427	lncRNA
1569318_at	ENSG00000241472	lncRNA
242358_at	ENSG00000263938	lncRNA
235161_at	ENSG00000286359	lncRNA
215502_at	ENSG00000270207	lncRNA
237081_at	ENSG00000257069	lncRNA
1559925_s_at	ENSG00000234056	lncRNA
1559924_at	ENSG00000254208	lncRNA
242070_at	ENSG00000189229	lncRNA
235358_at	ENSG00000235814	lncRNA
229136_s_at	ENSG00000249748	lncRNA
1560560_at	ENSG00000273142	lncRNA
1563894_at	ENSG00000235313	lncRNA
1561685_a_at	ENSG00000206504	lncRNA
239665_at	ENSG00000267152	lncRNA
1557338_x_at	ENSG00000153363	lncRNA
1557336_at	ENSG00000277526	lncRNA
1564097_at	ENSG00000234116	lncRNA
1555095_at	ENSG00000254741	lncRNA
207698_at	ENSG00000235300	lncRNA
210409_at	ENSG00000267543	lncRNA
219534_x_at	ENSG00000272386	lncRNA
213182_x_at	ENSG00000264451	lncRNA
213348_at	ENSG00000275888	lncRNA
216894_x_at	ENSG00000276390	lncRNA
206097_at	ENSG00000255050	lncRNA
240929_at	ENSG00000233101	lncRNA
1559083_x_at	ENSG00000224417	lncRNA
1555979_at	ENSG00000260771	lncRNA
1555980_a_at	ENSG00000163597	lncRNA
227563_at	ENSG00000285539	lncRNA
1553590_at	ENSG00000267458	lncRNA
1557823_s_at	ENSG00000268061	lncRNA
1557822_at	ENSG00000235288	lncRNA
227887_at	ENSG00000257178	lncRNA
241196_at	ENSG00000270792	lncRNA
1556004_at	ENSG00000230148	lncRNA
1556003_a_at	ENSG00000235535	lncRNA
229652_s_at	ENSG00000260025	lncRNA
1561942_x_at	ENSG00000269504	lncRNA
1563629_a_at	ENSG00000259577	lncRNA
220852_at	ENSG00000254531	lncRNA
235779_at	ENSG00000226856	lncRNA
1569510_at	ENSG00000260572	lncRNA
1558809_s_at	ENSG00000232900	lncRNA
242681_at	ENSG00000173811	lncRNA
1557161_at	ENSG00000248636	lncRNA
243776_at	ENSG00000254587	lncRNA
232679_at	ENSG00000247095	lncRNA
1559654_s_at	ENSG00000225611	lncRNA
1559653_at	ENSG00000206552	lncRNA
1555868_at	ENSG00000268204	lncRNA
1555869_a_at	ENSG00000267872	lncRNA
1553464_at	ENSG00000242048	lncRNA
237659_at	ENSG00000239911	lncRNA
1556914_at	ENSG00000225879	lncRNA
236601_at	ENSG00000231079	lncRNA
230515_at	ENSG00000229720	lncRNA
229237_s_at	ENSG00000235257	lncRNA
1563241_at	ENSG00000261039	lncRNA
1557131_at	ENSG00000286157	lncRNA
236054_at	ENSG00000273328	lncRNA
230171_at	ENSG00000261314	lncRNA
1563821_at	ENSG00000236896	lncRNA
1555939_at	ENSG00000269364	lncRNA
1555940_a_at	ENSG00000281128	lncRNA
238241_at	ENSG00000268038	lncRNA
230776_at	ENSG00000261335	lncRNA
1563391_at	ENSG00000227398	lncRNA
231485_at	ENSG00000269653	lncRNA
1561795_at	ENSG00000261220	lncRNA
233761_at	ENSG00000253165	lncRNA
1556798_a_at	ENSG00000260947	lncRNA
1556797_at	ENSG00000273356	lncRNA
1559145_at	ENSG00000285117	lncRNA
1564709_at	ENSG00000269821	lncRNA
1561530_at	ENSG00000261569	lncRNA
237313_at	ENSG00000260311	lncRNA
1563114_at	ENSG00000267610	lncRNA
231032_at	ENSG00000250934	lncRNA
227171_at	ENSG00000267197	lncRNA
234100_at	ENSG00000222017	lncRNA
1559817_at	ENSG00000257433	lncRNA
1563431_x_at	ENSG00000271855	lncRNA
1561103_at	ENSG00000277173	lncRNA
221929_at	ENSG00000274882	lncRNA
238244_at	ENSG00000233396	lncRNA
1561423_at	ENSG00000229414	lncRNA
217606_at	ENSG00000215458	lncRNA
1562908_at	ENSG00000275854	lncRNA
228609_at	ENSG00000287737	lncRNA
224738_x_at	ENSG00000265692	lncRNA
233013_x_at	ENSG00000236548	lncRNA
225515_s_at	ENSG00000248184	lncRNA
230595_at	ENSG00000286681	lncRNA
1569831_at	ENSG00000249833	lncRNA
231150_at	ENSG00000261803	lncRNA
237911_at	ENSG00000250456	lncRNA
229852_at	ENSG00000236366	lncRNA
1569631_at	ENSG00000259115	lncRNA
205955_at	ENSG00000278611	lncRNA
1556779_s_at	ENSG00000261558	lncRNA
1556778_at	ENSG00000260711	lncRNA
242213_at	ENSG00000261615	lncRNA
222302_at	ENSG00000257761	lncRNA
1554887_at	ENSG00000272912	lncRNA
1556900_at	ENSG00000268001	lncRNA
1556901_s_at	ENSG00000269951	lncRNA
1559433_at	ENSG00000260131	lncRNA
1566040_at	ENSG00000284428	lncRNA
211166_at	ENSG00000237187	lncRNA
1561532_at	ENSG00000244649	lncRNA
1556454_a_at	ENSG00000283058	lncRNA
1556453_at	ENSG00000257488	lncRNA
1561213_at	ENSG00000272763	lncRNA
237537_at	ENSG00000269107	lncRNA
242262_x_at	ENSG00000236823	lncRNA
240996_at	ENSG00000233246	lncRNA
1561719_at	ENSG00000269416	lncRNA
234433_at	ENSG00000258343	lncRNA
232664_at	ENSG00000267934	lncRNA
1559220_at	ENSG00000267039	lncRNA
1559670_at	ENSG00000234173	lncRNA
242441_at	ENSG00000258701	lncRNA
37796_at	ENSG00000258593	lncRNA
1562961_at	ENSG00000267535	lncRNA
238153_at	ENSG00000269397	lncRNA
238085_at	ENSG00000269289	lncRNA
236169_at	ENSG00000117242	lncRNA
202844_s_at	ENSG00000248514	lncRNA
1569259_at	ENSG00000125899	lncRNA
1558186_s_at	ENSG00000286644	lncRNA
1558185_at	ENSG00000235903	lncRNA
239244_at	ENSG00000262879	lncRNA
237645_at	ENSG00000281524	lncRNA
243663_at	ENSG00000261202	lncRNA
230487_at	ENSG00000229385	lncRNA
242997_at	ENSG00000233590	lncRNA
216849_at	ENSG00000245694	lncRNA
1552542_s_at	ENSG00000260581	lncRNA
234050_at	ENSG00000186235	lncRNA
1569900_at	ENSG00000232907	lncRNA
237170_at	ENSG00000260011	lncRNA
233210_at	ENSG00000233038	lncRNA
1557702_at	ENSG00000239219	lncRNA
240693_at	ENSG00000225057	lncRNA
1561705_at	ENSG00000276148	lncRNA
231610_at	ENSG00000227477	lncRNA
1557207_s_at	ENSG00000274105	lncRNA
238112_at	ENSG00000272686	lncRNA
1561556_at	ENSG00000268362	lncRNA
1560372_at	ENSG00000260899	lncRNA
1560373_a_at	ENSG00000261757	lncRNA
224011_at	ENSG00000232913	lncRNA
1568878_at	ENSG00000254539	lncRNA
239360_at	ENSG00000229563	lncRNA
1557623_at	ENSG00000270069	lncRNA
244834_at	ENSG00000265479	lncRNA
231242_at	ENSG00000235092	lncRNA
231243_s_at	ENSG00000258742	lncRNA
221530_s_at	ENSG00000254508	lncRNA
223185_s_at	ENSG00000255272	lncRNA
1562247_at	ENSG00000225703	lncRNA
237375_at	ENSG00000236088	lncRNA
239887_at	ENSG00000262580	lncRNA
223986_x_at	ENSG00000230990	lncRNA
243783_at	ENSG00000265055	lncRNA
1555907_at	ENSG00000258499	lncRNA
1562348_at	ENSG00000234912	lncRNA
231470_at	ENSG00000228422	lncRNA
1560791_at	ENSG00000278730	lncRNA
234141_s_at	ENSG00000182165	lncRNA
231412_at	ENSG00000236714	lncRNA
1568894_at	ENSG00000274712	lncRNA
233095_at	ENSG00000184566	lncRNA
234020_x_at	ENSG00000260273	lncRNA
1562930_at	ENSG00000237941	lncRNA
237415_at	ENSG00000179428	lncRNA
243035_at	ENSG00000255847	lncRNA
1562664_at	ENSG00000233621	lncRNA
230115_at	ENSG00000237976	lncRNA
211111_at	ENSG00000235154	lncRNA
215996_at	ENSG00000224645	lncRNA
1561688_at	ENSG00000249035	lncRNA
207963_at	ENSG00000268947	lncRNA
211350_s_at	ENSG00000273476	lncRNA
211351_at	ENSG00000255496	lncRNA
1559621_at	ENSG00000245573	lncRNA
1560862_at	ENSG00000231883	lncRNA
240460_at	ENSG00000247970	lncRNA
1557874_at	ENSG00000272604	lncRNA
1569518_at	ENSG00000257550	lncRNA
1556645_s_at	ENSG00000236436	lncRNA
236137_at	ENSG00000215483	lncRNA
1552979_at	ENSG00000259814	lncRNA
244250_at	ENSG00000256802	lncRNA
232881_at	ENSG00000288542	lncRNA
234117_at	ENSG00000269463	lncRNA
1561490_at	ENSG00000205791	lncRNA
1563119_at	ENSG00000268093	lncRNA
1569453_a_at	ENSG00000253792	lncRNA
204927_at	ENSG00000224958	lncRNA
40359_at	ENSG00000231422	lncRNA
1561355_at	ENSG00000285859	lncRNA
1569452_at	ENSG00000233178	lncRNA
233135_at	ENSG00000248222	lncRNA
233474_at	ENSG00000234394	lncRNA
231952_at	ENSG00000174365	lncRNA
242692_at	ENSG00000219410	lncRNA
1568838_at	ENSG00000227375	lncRNA
1556883_a_at	ENSG00000260509	lncRNA
1556378_a_at	ENSG00000234452	lncRNA
231298_at	ENSG00000262420	lncRNA
226340_x_at	ENSG00000261096	lncRNA
233929_x_at	ENSG00000274818	lncRNA
225035_x_at	ENSG00000273156	lncRNA
241873_at	ENSG00000228739	lncRNA
239639_at	ENSG00000281468	lncRNA
1552899_at	ENSG00000261824	lncRNA
1552900_a_at	ENSG00000236526	lncRNA
244270_at	ENSG00000241345	lncRNA
1556467_at	ENSG00000233461	lncRNA
237368_at	ENSG00000260519	lncRNA
239846_at	ENSG00000251517	lncRNA
1562727_at	ENSG00000267575	lncRNA
1562750_at	ENSG00000282907	lncRNA
214123_s_at	ENSG00000238017	lncRNA
214685_at	ENSG00000226272	lncRNA
215141_at	ENSG00000236643	lncRNA
241001_at	ENSG00000240687	lncRNA
241989_at	ENSG00000243491	lncRNA
1562717_at	ENSG00000280739	lncRNA
1558561_at	ENSG00000233392	lncRNA
1560413_at	ENSG00000286110	lncRNA
1559766_at	ENSG00000266893	lncRNA
229328_at	ENSG00000267339	lncRNA
1555798_at	ENSG00000181908	lncRNA
231497_at	ENSG00000251350	lncRNA
229205_at	ENSG00000233048	lncRNA
213158_at	ENSG00000234265	lncRNA
213156_at	ENSG00000260484	lncRNA
227082_at	ENSG00000249700	lncRNA
227121_at	ENSG00000204584	lncRNA
205384_at	ENSG00000228649	lncRNA
220131_at	ENSG00000253408	lncRNA
232538_at	ENSG00000271155	lncRNA
1569114_at	ENSG00000263235	lncRNA
1568915_at	ENSG00000231566	lncRNA
239389_at	ENSG00000267014	lncRNA
232812_at	ENSG00000231204	lncRNA
1559605_a_at	ENSG00000162947	lncRNA
236782_at	ENSG00000249592	lncRNA
1557885_at	ENSG00000265142	lncRNA
222090_at	ENSG00000264515	lncRNA
240664_at	ENSG00000260913	lncRNA
226146_at	ENSG00000236751	lncRNA
1556180_at	ENSG00000232046	lncRNA
1569767_at	ENSG00000237179	lncRNA
1563019_at	ENSG00000262927	lncRNA
216485_s_at	ENSG00000229214	lncRNA
220241_at	ENSG00000231690	lncRNA
214759_at	ENSG00000227422	lncRNA
227621_at	ENSG00000232197	lncRNA
232242_at	ENSG00000261368	lncRNA
1561606_at	ENSG00000253369	lncRNA
231409_at	ENSG00000281732	lncRNA
224116_at	ENSG00000245651	lncRNA
219883_at	ENSG00000273805	lncRNA
224552_s_at	ENSG00000205632	lncRNA
235465_at	ENSG00000224992	lncRNA
1553720_a_at	ENSG00000272936	lncRNA
1569537_at	ENSG00000254039	lncRNA
231237_x_at	ENSG00000269553	lncRNA
234652_at	ENSG00000178803	lncRNA
1567183_s_at	ENSG00000246640	lncRNA
243670_at	ENSG00000287978	lncRNA
231284_at	ENSG00000224884	lncRNA
235884_at	ENSG00000260066	lncRNA
238921_at	ENSG00000286381	lncRNA
224615_x_at	ENSG00000230525	lncRNA
1560297_at	ENSG00000259820	lncRNA
1557148_at	ENSG00000263137	lncRNA
232209_x_at	ENSG00000266002	lncRNA
235304_at	ENSG00000257698	lncRNA
224443_at	ENSG00000227456	lncRNA
224444_s_at	ENSG00000280805	lncRNA
1562073_at	ENSG00000257556	lncRNA
1560957_at	ENSG00000224223	lncRNA
214395_x_at	ENSG00000281811	lncRNA
1560861_at	ENSG00000228124	lncRNA
230015_at	ENSG00000281060	lncRNA
1561346_at	ENSG00000237807	lncRNA
1561347_a_at	ENSG00000224660	lncRNA
1569263_at	ENSG00000248049	lncRNA
1557984_s_at	ENSG00000260433	lncRNA
226708_at	ENSG00000287482	lncRNA
236892_s_at	ENSG00000259905	lncRNA
230743_at	ENSG00000234215	lncRNA
239791_at	ENSG00000240996	lncRNA
240151_at	ENSG00000230725	lncRNA
236893_at	ENSG00000273702	lncRNA
237226_at	ENSG00000272677	lncRNA
1560959_a_at	ENSG00000226337	lncRNA
224603_at	ENSG00000280809	lncRNA
224601_at	ENSG00000235455	lncRNA
223572_at	ENSG00000188511	lncRNA
212952_at	ENSG00000230587	lncRNA
214316_x_at	ENSG00000261468	lncRNA
235934_at	ENSG00000286393	lncRNA
239362_at	ENSG00000258256	lncRNA
217845_x_at	ENSG00000236671	lncRNA
221896_s_at	ENSG00000287387	lncRNA
242317_at	ENSG00000228735	lncRNA
232979_at	ENSG00000279873	lncRNA
231767_at	ENSG00000235989	lncRNA
229924_s_at	ENSG00000242808	lncRNA
237189_at	ENSG00000255648	lncRNA
244512_at	ENSG00000260366	lncRNA
1560164_at	ENSG00000250417	lncRNA
236656_s_at	ENSG00000261135	lncRNA
236657_at	ENSG00000224174	lncRNA
234546_at	ENSG00000285853	lncRNA
215229_at	ENSG00000259644	lncRNA
228832_at	ENSG00000269973	lncRNA
241234_at	ENSG00000259444	lncRNA
1556148_s_at	ENSG00000261326	lncRNA
1556147_at	ENSG00000284543	lncRNA
1562653_at	ENSG00000254951	lncRNA
1557652_a_at	ENSG00000266010	lncRNA
237421_at	ENSG00000251194	lncRNA
1570152_at	ENSG00000286071	lncRNA
236480_at	ENSG00000229228	lncRNA
230710_at	ENSG00000282944	lncRNA
1563053_at	ENSG00000267106	lncRNA
1556796_at	ENSG00000267898	lncRNA
244751_at	ENSG00000284948	lncRNA
1566689_at	ENSG00000267009	lncRNA
238319_at	ENSG00000280118	lncRNA
1562749_at	ENSG00000261529	lncRNA
229157_at	ENSG00000260262	lncRNA
229156_s_at	ENSG00000261069	lncRNA
244120_at	ENSG00000224078	lncRNA
1562710_at	ENSG00000271234	lncRNA
1563078_at	ENSG00000249326	lncRNA
1563635_at	ENSG00000232624	lncRNA
1561141_at	ENSG00000224744	lncRNA
1556405_s_at	ENSG00000220890	lncRNA
1559432_at	ENSG00000235824	lncRNA
1570326_at	ENSG00000260505	lncRNA
244232_at	ENSG00000253314	lncRNA
236768_at	ENSG00000271122	lncRNA
227469_at	ENSG00000262979	lncRNA
240032_at	ENSG00000235885	lncRNA
1557613_at	ENSG00000225937	lncRNA
210922_at	ENSG00000227544	lncRNA
244074_at	ENSG00000262349	lncRNA
1569840_at	ENSG00000267172	lncRNA
1569841_x_at	ENSG00000267028	lncRNA
1557542_at	ENSG00000233937	lncRNA
1562745_at	ENSG00000248275	lncRNA
210746_s_at	ENSG00000260260	lncRNA
243435_at	ENSG00000257259	lncRNA
243428_at	ENSG00000265121	lncRNA
244727_at	ENSG00000263069	lncRNA
237249_at	ENSG00000248161	lncRNA
1570167_at	ENSG00000272269	lncRNA
241629_at	ENSG00000261098	lncRNA
202417_at	ENSG00000245711	lncRNA
1570261_at	ENSG00000282143	lncRNA
1563707_at	ENSG00000260236	lncRNA
1565732_at	ENSG00000267659	lncRNA
243921_at	ENSG00000226263	lncRNA
239103_at	ENSG00000246582	lncRNA
244785_at	ENSG00000275549	lncRNA
237950_s_at	ENSG00000261126	lncRNA
236856_x_at	ENSG00000234707	lncRNA
1563088_a_at	ENSG00000233360	lncRNA
236032_at	ENSG00000261003	lncRNA
236486_at	ENSG00000269938	lncRNA
1568899_at	ENSG00000280552	lncRNA
1563496_at	ENSG00000240288	lncRNA
237696_at	ENSG00000280802	lncRNA
224387_at	ENSG00000203808	lncRNA
223198_x_at	ENSG00000262079	lncRNA
223819_x_at	ENSG00000279151	lncRNA
237272_at	ENSG00000214900	lncRNA
237734_s_at	ENSG00000272752	lncRNA
237735_at	ENSG00000266236	lncRNA
240697_at	ENSG00000249087	lncRNA
1562540_at	ENSG00000250107	lncRNA
1561085_at	ENSG00000274874	lncRNA
207078_at	ENSG00000270095	lncRNA
207079_s_at	ENSG00000251239	lncRNA
1556776_a_at	ENSG00000246792	lncRNA
1556777_a_at	ENSG00000229832	lncRNA
1561595_x_at	ENSG00000260651	lncRNA
234831_at	ENSG00000251023	lncRNA
242874_at	ENSG00000260878	lncRNA
243729_at	ENSG00000236778	lncRNA
1570127_at	ENSG00000248118	lncRNA
1554523_a_at	ENSG00000277283	lncRNA
242521_at	ENSG00000249923	lncRNA
1569004_at	ENSG00000236499	lncRNA
232632_at	ENSG00000231131	lncRNA
1560988_a_at	ENSG00000272219	lncRNA
227234_at	ENSG00000270061	lncRNA
1560446_at	ENSG00000275389	lncRNA
1565748_at	ENSG00000287411	lncRNA
229014_at	ENSG00000230423	lncRNA
1556497_a_at	ENSG00000234986	lncRNA
1556695_a_at	ENSG00000260369	lncRNA
1556696_s_at	ENSG00000266378	lncRNA
239332_at	ENSG00000266709	lncRNA
240880_at	ENSG00000259666	lncRNA
213692_s_at	ENSG00000259281	lncRNA
243441_at	ENSG00000259213	lncRNA
231250_at	ENSG00000197308	lncRNA
208210_at	ENSG00000251533	lncRNA
238290_at	ENSG00000259775	lncRNA
233142_at	ENSG00000234893	lncRNA
240919_at	ENSG00000232229	lncRNA
215335_at	ENSG00000266604	lncRNA
1563190_at	ENSG00000231177	lncRNA
1561340_at	ENSG00000267396	lncRNA
1553780_at	ENSG00000225493	lncRNA
1566887_x_at	ENSG00000236373	lncRNA
1556533_at	ENSG00000224750	lncRNA
1560258_a_at	ENSG00000249521	lncRNA
1568648_a_at	ENSG00000225953	lncRNA
1568647_at	ENSG00000234225	lncRNA
208674_x_at	ENSG00000254226	lncRNA
240998_at	ENSG00000224897	lncRNA
223694_at	ENSG00000268157	lncRNA
233598_at	ENSG00000249690	lncRNA
1557345_at	ENSG00000261123	lncRNA
1554655_a_at	ENSG00000258525	lncRNA
236803_at	ENSG00000261924	lncRNA
210718_s_at	ENSG00000215231	lncRNA
217615_at	ENSG00000234497	lncRNA
224686_x_at	ENSG00000260551	lncRNA
227227_at	ENSG00000273343	lncRNA
221740_x_at	ENSG00000262098	lncRNA
242432_at	ENSG00000262873	lncRNA
231278_at	ENSG00000226137	lncRNA
1558764_at	ENSG00000151303	lncRNA
1558765_a_at	ENSG00000278291	lncRNA
1563087_at	ENSG00000261488	lncRNA
1552879_a_at	ENSG00000235740	lncRNA
1552878_at	ENSG00000275893	lncRNA
238022_at	ENSG00000232058	lncRNA
238021_s_at	ENSG00000258730	lncRNA
1568932_at	ENSG00000271880	lncRNA
231135_at	ENSG00000262652	lncRNA
1558630_at	ENSG00000273413	lncRNA
241468_at	ENSG00000272734	lncRNA
1570375_at	ENSG00000230844	lncRNA
237635_at	ENSG00000263167	lncRNA
1561499_at	ENSG00000285515	lncRNA
228169_s_at	ENSG00000255343	lncRNA
208753_s_at	ENSG00000275678	lncRNA
236695_at	ENSG00000244332	lncRNA
227010_at	ENSG00000260996	lncRNA
231125_at	ENSG00000287837	lncRNA
1559449_a_at	ENSG00000261845	lncRNA
203709_at	ENSG00000255420	lncRNA
234509_at	ENSG00000275198	lncRNA
1563103_at	ENSG00000248228	lncRNA
1562826_at	ENSG00000260779	lncRNA
1561352_at	ENSG00000282740	lncRNA
230127_at	ENSG00000238142	lncRNA
222208_s_at	ENSG00000276255	lncRNA
214757_at	ENSG00000223797	lncRNA
210707_x_at	ENSG00000261517	lncRNA
179_at	ENSG00000234787	lncRNA
215667_x_at	ENSG00000272755	lncRNA
213893_x_at	ENSG00000274265	lncRNA
215410_at	ENSG00000250579	lncRNA
1552622_s_at	ENSG00000222020	lncRNA
236719_at	ENSG00000253163	lncRNA
1562670_at	ENSG00000235138	lncRNA
1562671_s_at	ENSG00000253311	lncRNA
240290_at	ENSG00000206417	lncRNA
230451_at	ENSG00000261507	lncRNA
1557192_at	ENSG00000260827	lncRNA
239402_at	ENSG00000247903	lncRNA
240392_at	ENSG00000261240	lncRNA
1564049_at	ENSG00000226754	lncRNA
242971_at	ENSG00000253298	lncRNA
1562885_at	ENSG00000268403	lncRNA
221621_at	ENSG00000225675	lncRNA
232836_at	ENSG00000223960	lncRNA
1566987_s_at	ENSG00000246211	lncRNA
225054_x_at	ENSG00000263063	lncRNA
225055_at	ENSG00000214188	lncRNA
210241_s_at	ENSG00000260805	lncRNA
210886_x_at	ENSG00000272762	lncRNA
209917_s_at	ENSG00000227199	lncRNA
1564083_at	ENSG00000226367	lncRNA
235422_at	ENSG00000285796	lncRNA
220881_at	ENSG00000236049	lncRNA
1556676_a_at	ENSG00000257391	lncRNA
243977_at	ENSG00000262410	lncRNA
1552976_at	ENSG00000273487	lncRNA
229678_at	ENSG00000242385	lncRNA
230787_at	ENSG00000243197	lncRNA
233747_at	ENSG00000240922	lncRNA
1561413_at	ENSG00000268472	lncRNA
208190_s_at	ENSG00000225885	lncRNA
203483_at	ENSG00000261009	lncRNA
1567575_at	ENSG00000232170	lncRNA
244503_at	ENSG00000273387	lncRNA
1565265_at	ENSG00000178107	lncRNA
1567576_at	ENSG00000262510	lncRNA
1567361_at	ENSG00000285907	lncRNA
1569849_at	ENSG00000273189	lncRNA
1559237_a_at	ENSG00000231971	lncRNA
239423_at	ENSG00000258441	lncRNA
232732_at	ENSG00000236700	lncRNA
1562860_at	ENSG00000267270	lncRNA
1555264_a_at	ENSG00000232310	lncRNA
1554927_at	ENSG00000267251	lncRNA
233432_at	ENSG00000235862	lncRNA
1561487_at	ENSG00000255559	lncRNA
1557406_s_at	ENSG00000235519	lncRNA
1557405_at	ENSG00000268120	lncRNA
202723_s_at	ENSG00000234380	lncRNA
203330_s_at	ENSG00000267100	lncRNA
236311_at	ENSG00000237013	lncRNA
214335_at	ENSG00000263140	lncRNA
200022_at	ENSG00000224616	lncRNA
244210_at	ENSG00000238078	lncRNA
1561262_at	ENSG00000272823	lncRNA
238536_at	ENSG00000257551	lncRNA
239974_at	ENSG00000221571	lncRNA
1570388_a_at	ENSG00000262117	lncRNA
226149_at	ENSG00000227555	lncRNA
220616_at	ENSG00000232548	lncRNA
1556518_at	ENSG00000267892	lncRNA
1569517_at	ENSG00000198496	lncRNA
236639_at	ENSG00000272681	lncRNA
216169_at	ENSG00000244231	lncRNA
1554771_at	ENSG00000259906	lncRNA
239105_at	ENSG00000225930	lncRNA
243023_at	ENSG00000262692	lncRNA
237862_at	ENSG00000224788	lncRNA
1569478_s_at	ENSG00000260005	lncRNA
236503_at	ENSG00000232998	lncRNA
240121_x_at	ENSG00000283122	lncRNA
235191_at	ENSG00000225194	lncRNA
236653_at	ENSG00000268926	lncRNA
242663_at	ENSG00000175611	lncRNA
232281_at	ENSG00000275465	lncRNA
1558256_at	ENSG00000270035	lncRNA
1569794_at	ENSG00000239482	lncRNA
1561448_at	ENSG00000183562	lncRNA
216989_at	ENSG00000275764	lncRNA
237563_s_at	ENSG00000269815	lncRNA
1570243_at	ENSG00000270171	lncRNA
237564_at	ENSG00000254278	lncRNA
1560630_at	ENSG00000245482	lncRNA
1562965_at	ENSG00000259793	lncRNA
235322_at	ENSG00000259142	lncRNA
1555359_at	ENSG00000245849	lncRNA
1560856_at	ENSG00000231437	lncRNA
1570084_at	ENSG00000282033	lncRNA
1563142_at	ENSG00000259889	lncRNA
1558320_at	ENSG00000176728	lncRNA
1556248_at	ENSG00000257510	lncRNA
1556249_a_at	ENSG00000266922	lncRNA
1557212_at	ENSG00000242861	lncRNA
241525_at	ENSG00000261382	lncRNA
1556263_s_at	ENSG00000278811	lncRNA
1556262_at	ENSG00000237188	lncRNA
1562950_at	ENSG00000253837	lncRNA
1557550_at	ENSG00000236372	lncRNA
1556639_at	ENSG00000245888	lncRNA
1557219_at	ENSG00000246523	lncRNA
1561678_at	ENSG00000262160	lncRNA
231333_at	ENSG00000255443	lncRNA
233507_at	ENSG00000276850	lncRNA
1568615_a_at	ENSG00000244701	lncRNA
239400_at	ENSG00000270157	lncRNA
239823_at	ENSG00000224944	lncRNA
239973_at	ENSG00000261654	lncRNA
231378_at	ENSG00000277200	lncRNA
238754_at	ENSG00000228086	lncRNA
1560536_at	ENSG00000271833	lncRNA
1564295_at	ENSG00000269925	lncRNA
1559303_at	ENSG00000249106	lncRNA
243060_at	ENSG00000261097	lncRNA
237712_at	ENSG00000270055	lncRNA
1553472_at	ENSG00000260693	lncRNA
242295_at	ENSG00000260500	lncRNA
230408_at	ENSG00000261038	lncRNA
236411_at	ENSG00000281930	lncRNA
1559528_at	ENSG00000263276	lncRNA
1558645_at	ENSG00000257955	lncRNA
236573_at	ENSG00000225383	lncRNA
1563872_at	ENSG00000230768	lncRNA
1561083_at	ENSG00000224870	lncRNA
1559929_at	ENSG00000230319	lncRNA
233249_at	ENSG00000235412	lncRNA
233172_at	ENSG00000241679	lncRNA
1561327_at	ENSG00000258424	lncRNA
220904_at	ENSG00000251165	lncRNA
241046_at	ENSG00000269688	lncRNA
1561584_at	ENSG00000254602	lncRNA
240754_at	ENSG00000263293	lncRNA
1561233_at	ENSG00000236230	lncRNA
242386_x_at	ENSG00000236389	lncRNA
1557588_at	ENSG00000249601	lncRNA
244596_at	ENSG00000272606	lncRNA
230149_at	ENSG00000275894	lncRNA
244816_at	ENSG00000253738	lncRNA
220674_at	ENSG00000276997	lncRNA
237447_at	ENSG00000224397	lncRNA
239513_at	ENSG00000267134	lncRNA
1557608_a_at	ENSG00000179676	lncRNA
1557607_at	ENSG00000233077	lncRNA
222315_at	ENSG00000203999	lncRNA
227317_at	ENSG00000266952	lncRNA
1561261_at	ENSG00000197536	lncRNA
236051_at	ENSG00000224056	lncRNA
244372_at	ENSG00000231281	lncRNA
229455_at	ENSG00000259907	lncRNA
1558821_s_at	ENSG00000267651	lncRNA
1562251_a_at	ENSG00000258517	lncRNA
229051_at	ENSG00000284642	lncRNA
226546_at	ENSG00000272343	lncRNA
1559492_at	ENSG00000261184	lncRNA
237326_at	ENSG00000223492	lncRNA
1563133_at	ENSG00000223442	lncRNA
1560692_at	ENSG00000223522	lncRNA
1567612_at	ENSG00000283684	lncRNA
231098_at	ENSG00000267030	lncRNA
1556190_s_at	ENSG00000253510	lncRNA
227591_at	ENSG00000230438	lncRNA
1556992_at	ENSG00000261737	lncRNA
204013_s_at	ENSG00000256006	lncRNA
1560954_at	ENSG00000261572	lncRNA
221001_at	ENSG00000279068	lncRNA
1569819_at	ENSG00000267519	lncRNA
1562873_at	ENSG00000272154	lncRNA
239113_at	ENSG00000249898	lncRNA
1560654_at	ENSG00000280029	lncRNA
1561978_at	ENSG00000271743	lncRNA
238646_at	ENSG00000279472	lncRNA
235607_at	ENSG00000236333	lncRNA
1560794_at	ENSG00000261888	lncRNA
240578_at	ENSG00000272108	lncRNA
1564300_at	ENSG00000225434	lncRNA
1570065_at	ENSG00000270127	lncRNA
241504_at	ENSG00000230825	lncRNA
232715_at	ENSG00000259540	lncRNA
235839_at	ENSG00000267104	lncRNA
1555243_x_at	ENSG00000183784	lncRNA
1555241_at	ENSG00000267252	lncRNA
1561558_at	ENSG00000226403	lncRNA
1555124_at	ENSG00000225285	lncRNA
227681_at	ENSG00000246089	lncRNA
237838_at	ENSG00000267650	lncRNA
230566_at	ENSG00000246985	lncRNA
231898_x_at	ENSG00000236423	lncRNA
228038_at	ENSG00000226374	lncRNA
213722_at	ENSG00000233304	lncRNA
213721_at	ENSG00000273485	lncRNA
236888_at	ENSG00000234699	lncRNA
1556823_s_at	ENSG00000233208	lncRNA
240817_at	ENSG00000225265	lncRNA
1556195_a_at	ENSG00000259789	lncRNA
229874_x_at	ENSG00000235054	lncRNA
215428_at	ENSG00000253297	lncRNA
235673_at	ENSG00000216560	lncRNA
235878_at	ENSG00000250681	lncRNA
230948_at	ENSG00000272732	lncRNA
231209_at	ENSG00000272941	lncRNA
228387_at	ENSG00000230325	lncRNA
244490_at	ENSG00000223776	lncRNA
219058_x_at	ENSG00000225213	lncRNA
1563802_at	ENSG00000250632	lncRNA
236118_at	ENSG00000229348	lncRNA
1565868_at	ENSG00000250986	lncRNA
241753_at	ENSG00000248103	lncRNA
236986_at	ENSG00000238035	lncRNA
241895_at	ENSG00000250765	lncRNA
1557114_a_at	ENSG00000231163	lncRNA
212788_x_at	ENSG00000236682	lncRNA
213187_x_at	ENSG00000231856	lncRNA
210484_s_at	ENSG00000269930	lncRNA
210483_at	ENSG00000187951	lncRNA
242482_at	ENSG00000251432	lncRNA
200604_s_at	ENSG00000235172	lncRNA
1552632_a_at	ENSG00000204588	lncRNA
230856_at	ENSG00000260476	lncRNA
1569750_at	ENSG00000247728	lncRNA
234166_at	ENSG00000197670	lncRNA
1564887_at	ENSG00000214851	lncRNA
232976_at	ENSG00000219665	lncRNA
214834_at	ENSG00000237975	lncRNA
216850_at	ENSG00000245105	lncRNA
226591_at	ENSG00000250436	lncRNA
226587_at	ENSG00000203395	lncRNA
228370_at	ENSG00000225794	lncRNA
241834_at	ENSG00000255117	lncRNA
213447_at	ENSG00000261340	lncRNA
221974_at	ENSG00000281649	lncRNA
1559546_s_at	ENSG00000260100	lncRNA
1559342_a_at	ENSG00000280693	lncRNA
1559545_at	ENSG00000269486	lncRNA
240204_at	ENSG00000273108	lncRNA
1559343_at	ENSG00000260182	lncRNA
243962_at	ENSG00000258119	lncRNA
1562811_at	ENSG00000261959	lncRNA
1553915_at	ENSG00000273221	lncRNA
238997_at	ENSG00000234617	lncRNA
215929_at	ENSG00000218416	lncRNA
1561683_at	ENSG00000281358	lncRNA
240682_at	ENSG00000286753	lncRNA
236170_x_at	ENSG00000244215	lncRNA
232155_at	ENSG00000234693	lncRNA
1563185_at	ENSG00000235788	lncRNA
232575_at	ENSG00000237479	lncRNA
229781_at	ENSG00000236295	lncRNA
1566586_at	ENSG00000223874	lncRNA
237749_at	ENSG00000286601	lncRNA
1557507_at	ENSG00000227021	lncRNA
234282_at	ENSG00000265800	lncRNA
219880_at	ENSG00000227308	lncRNA
219881_s_at	ENSG00000231672	lncRNA
228664_at	ENSG00000246394	lncRNA
228049_x_at	ENSG00000228723	lncRNA
239584_at	ENSG00000254363	lncRNA
243870_at	ENSG00000260461	lncRNA
1569078_at	ENSG00000261455	lncRNA
222376_at	ENSG00000236451	lncRNA
1559064_at	ENSG00000272808	lncRNA
1558512_at	ENSG00000267272	lncRNA
1563219_at	ENSG00000146666	lncRNA
235947_at	ENSG00000136275	lncRNA
1569104_a_at	ENSG00000258274	lncRNA
217471_at	ENSG00000206573	lncRNA
240719_at	ENSG00000254485	lncRNA
244886_at	ENSG00000233047	lncRNA
1562778_at	ENSG00000257762	lncRNA
238093_at	ENSG00000254837	lncRNA
1558628_at	ENSG00000280891	lncRNA
215683_at	ENSG00000272894	lncRNA
240609_at	ENSG00000285331	lncRNA
1561419_at	ENSG00000198468	lncRNA
215799_at	ENSG00000259755	lncRNA
1561420_a_at	ENSG00000232386	lncRNA
1557709_at	ENSG00000272582	lncRNA
1556624_at	ENSG00000176753	lncRNA
1556625_a_at	ENSG00000247699	lncRNA
1561704_at	ENSG00000256888	lncRNA
244695_at	ENSG00000261167	lncRNA
239617_at	ENSG00000254900	lncRNA
1563524_a_at	ENSG00000280994	lncRNA
232492_at	ENSG00000222044	lncRNA
234058_at	ENSG00000250658	lncRNA
1560643_x_at	ENSG00000242094	lncRNA
1560642_at	ENSG00000215386	lncRNA
243245_at	ENSG00000250590	lncRNA
239777_at	ENSG00000271976	lncRNA
237460_x_at	ENSG00000260972	lncRNA
1569274_at	ENSG00000287078	lncRNA
1564785_at	ENSG00000272100	lncRNA
225321_s_at	ENSG00000244203	lncRNA
220954_s_at	ENSG00000237422	lncRNA
219862_s_at	ENSG00000267143	lncRNA
229086_at	ENSG00000253965	lncRNA
1559061_at	ENSG00000253139	lncRNA
1569936_a_at	ENSG00000246430	lncRNA
236751_at	ENSG00000282176	lncRNA
1559948_at	ENSG00000260032	lncRNA
1558440_at	ENSG00000269560	lncRNA
202187_s_at	ENSG00000259964	lncRNA
1570362_at	ENSG00000260918	lncRNA
220900_at	ENSG00000228630	lncRNA
237250_at	ENSG00000268047	lncRNA
1557117_at	ENSG00000273367	lncRNA
1557118_a_at	ENSG00000282904	lncRNA
1561251_at	ENSG00000282914	lncRNA
1556586_x_at	ENSG00000234296	lncRNA
1556584_at	ENSG00000255670	lncRNA
1564109_at	ENSG00000224514	lncRNA
1553658_at	ENSG00000260597	lncRNA
1557779_at	ENSG00000251151	lncRNA
1558624_at	ENSG00000260633	lncRNA
1569935_at	ENSG00000273046	lncRNA
234369_at	ENSG00000230550	lncRNA
222225_at	ENSG00000225670	lncRNA
1558529_s_at	ENSG00000224713	lncRNA
1563065_at	ENSG00000260070	lncRNA
237575_at	ENSG00000227290	lncRNA
238664_s_at	ENSG00000251022	lncRNA
224508_at	ENSG00000226768	lncRNA
224507_s_at	ENSG00000230389	lncRNA
1562748_at	ENSG00000275963	lncRNA
1561619_at	ENSG00000268006	lncRNA
241527_at	ENSG00000269352	lncRNA
240192_at	ENSG00000237159	lncRNA
240827_at	ENSG00000249364	lncRNA
1556505_at	ENSG00000228201	lncRNA
1556216_s_at	ENSG00000274213	lncRNA
232239_at	ENSG00000263609	lncRNA
243721_at	ENSG00000260759	lncRNA
223725_at	ENSG00000272745	lncRNA
236490_at	ENSG00000260814	lncRNA
1562214_at	ENSG00000237950	lncRNA
1570270_at	ENSG00000288573	lncRNA
1562023_at	ENSG00000275560	lncRNA
1557787_at	ENSG00000272817	lncRNA
235147_at	ENSG00000278338	lncRNA
1553420_at	ENSG00000283549	lncRNA
1560010_a_at	ENSG00000261257	lncRNA
233237_at	ENSG00000225518	lncRNA
233238_s_at	ENSG00000257681	lncRNA
244705_at	ENSG00000265992	lncRNA
1562850_at	ENSG00000256116	lncRNA
238321_at	ENSG00000287049	lncRNA
1555617_x_at	ENSG00000260188	lncRNA
1555616_at	ENSG00000234365	lncRNA
210302_s_at	ENSG00000269191	lncRNA
210303_at	ENSG00000231768	lncRNA
202327_s_at	ENSG00000228830	lncRNA
216949_s_at	ENSG00000224939	lncRNA
202328_s_at	ENSG00000254694	lncRNA
1560038_at	ENSG00000228044	lncRNA
1565905_at	ENSG00000259070	lncRNA
1557876_at	ENSG00000279261	lncRNA
1557877_s_at	ENSG00000238005	lncRNA
231687_at	ENSG00000224360	lncRNA
1568663_a_at	ENSG00000250365	lncRNA
1568662_at	ENSG00000282851	lncRNA
208024_s_at	ENSG00000231691	lncRNA
238217_at	ENSG00000280924	lncRNA
1558147_a_at	ENSG00000281162	lncRNA
1566557_at	ENSG00000260992	lncRNA
1566558_x_at	ENSG00000261051	lncRNA
1557380_at	ENSG00000245857	lncRNA
1557382_x_at	ENSG00000228889	lncRNA
228977_at	ENSG00000257718	lncRNA
1556221_a_at	ENSG00000278208	lncRNA
1556220_at	ENSG00000236871	lncRNA
1556859_a_at	ENSG00000263766	lncRNA
215838_at	ENSG00000259954	lncRNA
1561577_at	ENSG00000253643	lncRNA
239371_at	ENSG00000278711	lncRNA
239305_at	ENSG00000276226	lncRNA
232300_at	ENSG00000243415	lncRNA
241972_at	ENSG00000236017	lncRNA
1566454_at	ENSG00000265246	lncRNA
225949_at	ENSG00000247473	lncRNA
242459_at	ENSG00000269609	lncRNA
227349_at	ENSG00000273262	lncRNA
227350_at	ENSG00000267882	lncRNA
1570600_at	ENSG00000231119	lncRNA
243217_at	ENSG00000273451	lncRNA
242573_at	ENSG00000257114	lncRNA
223408_s_at	ENSG00000271208	lncRNA
223409_at	ENSG00000253522	lncRNA
223410_s_at	ENSG00000228296	lncRNA
1557330_at	ENSG00000257327	lncRNA
240888_at	ENSG00000247498	lncRNA
241432_at	ENSG00000188825	lncRNA
1565775_at	ENSG00000286901	lncRNA
221109_at	ENSG00000231970	lncRNA
237988_at	ENSG00000261242	lncRNA
1556558_s_at	ENSG00000243797	lncRNA
1556884_a_at	ENSG00000181800	lncRNA
237275_at	ENSG00000229240	lncRNA
1569023_a_at	ENSG00000240450	lncRNA
1569287_at	ENSG00000260423	lncRNA
236704_at	ENSG00000285583	lncRNA
1568609_s_at	ENSG00000228742	lncRNA
227384_s_at	ENSG00000214293	lncRNA
232615_at	ENSG00000267365	lncRNA
1558588_at	ENSG00000277954	lncRNA
227383_at	ENSG00000280512	lncRNA
1562701_at	ENSG00000231817	lncRNA
237764_at	ENSG00000259321	lncRNA
240897_at	ENSG00000260816	lncRNA
1557734_s_at	ENSG00000226440	lncRNA
1563484_at	ENSG00000285918	lncRNA
1558168_at	ENSG00000270661	lncRNA
1563898_at	ENSG00000260785	lncRNA
241090_at	ENSG00000261037	lncRNA
1556048_at	ENSG00000250490	lncRNA
1561401_at	ENSG00000226101	lncRNA
229870_at	ENSG00000282164	lncRNA
1556261_a_at	ENSG00000234899	lncRNA
237105_at	ENSG00000175604	lncRNA
228620_at	ENSG00000242553	lncRNA
228714_at	ENSG00000230366	lncRNA
235813_at	ENSG00000227528	lncRNA
1562044_at	ENSG00000249388	lncRNA
1560563_at	ENSG00000250432	lncRNA
1559208_at	ENSG00000248265	lncRNA
244080_at	ENSG00000260526	lncRNA
209361_s_at	ENSG00000204666	lncRNA
1555912_at	ENSG00000267890	lncRNA
237808_at	ENSG00000282077	lncRNA
1564790_at	ENSG00000277453	lncRNA
1560162_at	ENSG00000248576	lncRNA
1562463_at	ENSG00000250742	lncRNA
1561497_at	ENSG00000224446	lncRNA
219744_at	ENSG00000238217	lncRNA
215514_at	ENSG00000268983	lncRNA
1556617_a_at	ENSG00000263089	lncRNA
1558601_at	ENSG00000284829	lncRNA
1558602_a_at	ENSG00000261298	lncRNA
237027_at	ENSG00000278012	lncRNA
1555180_at	ENSG00000285373	lncRNA
243040_at	ENSG00000177112	lncRNA
237529_at	ENSG00000226239	lncRNA
1554650_a_at	ENSG00000261403	lncRNA
1554649_at	ENSG00000258584	lncRNA
1555244_at	ENSG00000249669	lncRNA
1552605_s_at	ENSG00000249553	lncRNA
1552604_at	ENSG00000227502	lncRNA
239399_at	ENSG00000175967	lncRNA
212790_x_at	ENSG00000280206	lncRNA
200716_x_at	ENSG00000272984	lncRNA
210646_x_at	ENSG00000236340	lncRNA
200715_x_at	ENSG00000234026	lncRNA
206980_s_at	ENSG00000253614	lncRNA
211942_x_at	ENSG00000215117	lncRNA
1557287_at	ENSG00000260942	lncRNA
240902_at	ENSG00000256628	lncRNA
237731_at	ENSG00000267034	lncRNA
1557590_at	ENSG00000230983	lncRNA
230477_at	ENSG00000223577	lncRNA
239882_at	ENSG00000274895	lncRNA
1558845_at	ENSG00000230461	lncRNA
1564112_at	ENSG00000262801	lncRNA
1558790_s_at	ENSG00000253871	lncRNA
237668_at	ENSG00000272542	lncRNA
1563105_at	ENSG00000256050	lncRNA
232804_at	ENSG00000272167	lncRNA
235014_at	ENSG00000263499	lncRNA
1569727_at	ENSG00000288012	lncRNA
1557782_s_at	ENSG00000284052	lncRNA
1559755_at	ENSG00000250056	lncRNA
241853_at	ENSG00000235244	lncRNA
237448_at	ENSG00000285565	lncRNA
1568851_at	ENSG00000204387	lncRNA
1568852_x_at	ENSG00000247796	lncRNA
236996_at	ENSG00000267750	lncRNA
230854_at	ENSG00000259788	lncRNA
1561289_at	ENSG00000227659	lncRNA
1563427_at	ENSG00000230651	lncRNA
1560063_a_at	ENSG00000224032	lncRNA
1553992_s_at	ENSG00000267244	lncRNA
207631_at	ENSG00000267007	lncRNA
200943_at	ENSG00000276116	lncRNA
211461_at	ENSG00000278916	lncRNA
1561897_at	ENSG00000259792	lncRNA
216596_at	ENSG00000254139	lncRNA
223759_s_at	ENSG00000271918	lncRNA
1562152_at	ENSG00000260118	lncRNA
225966_at	ENSG00000273186	lncRNA
240767_x_at	ENSG00000236384	lncRNA
215513_at	ENSG00000232401	lncRNA
1562733_at	ENSG00000234079	lncRNA
234835_at	ENSG00000267147	lncRNA
227893_at	ENSG00000280279	lncRNA
1557788_a_at	ENSG00000224272	lncRNA
1563827_at	ENSG00000280136	lncRNA
234677_at	ENSG00000277214	lncRNA
1562997_a_at	ENSG00000278058	lncRNA
220514_at	ENSG00000261076	lncRNA
236188_s_at	ENSG00000263335	lncRNA
228389_at	ENSG00000272106	lncRNA
219101_x_at	ENSG00000250131	lncRNA
1562915_at	ENSG00000225498	lncRNA
233513_at	ENSG00000275797	lncRNA
1564056_at	ENSG00000231171	lncRNA
237540_at	ENSG00000275470	lncRNA
1560081_at	ENSG00000265542	lncRNA
242518_at	ENSG00000253281	lncRNA
1568794_at	ENSG00000272195	lncRNA
236289_at	ENSG00000185168	lncRNA
224007_at	ENSG00000235728	lncRNA
224003_at	ENSG00000185332	lncRNA
207063_at	ENSG00000263154	lncRNA
1561544_at	ENSG00000262223	lncRNA
229732_at	ENSG00000267374	lncRNA
228549_at	ENSG00000262877	lncRNA
1561445_at	ENSG00000281708	lncRNA
1557597_at	ENSG00000266560	lncRNA
244848_at	ENSG00000261526	lncRNA
207645_s_at	ENSG00000267232	lncRNA
212539_at	ENSG00000268812	lncRNA
1556988_s_at	ENSG00000232307	lncRNA
1562263_at	ENSG00000257135	lncRNA
1562543_at	ENSG00000282304	lncRNA
234627_at	ENSG00000236519	lncRNA
1561539_at	ENSG00000230612	lncRNA
229223_at	ENSG00000274605	lncRNA
216062_at	ENSG00000268518	lncRNA
1557094_at	ENSG00000225426	lncRNA
227502_at	ENSG00000278462	lncRNA
223162_s_at	ENSG00000258716	lncRNA
223161_at	ENSG00000259163	lncRNA
236585_at	ENSG00000257086	lncRNA
1561476_at	ENSG00000278921	lncRNA
1570623_at	ENSG00000232564	lncRNA
229612_at	ENSG00000248197	lncRNA
1567304_at	ENSG00000264914	lncRNA
238227_at	ENSG00000206232	lncRNA
211749_s_at	ENSG00000240710	lncRNA
201337_s_at	ENSG00000231983	lncRNA
201336_at	ENSG00000248476	lncRNA
1560282_at	ENSG00000273017	lncRNA
215738_at	ENSG00000223482	lncRNA
236488_s_at	ENSG00000174680	lncRNA
1563340_at	ENSG00000167920	lncRNA
1559865_at	ENSG00000230551	lncRNA
237386_at	ENSG00000177822	lncRNA
221847_at	ENSG00000215533	lncRNA
238915_at	ENSG00000264112	lncRNA
225137_at	ENSG00000248318	lncRNA
225141_at	ENSG00000260988	lncRNA
207416_s_at	ENSG00000273172	lncRNA
225139_at	ENSG00000259446	lncRNA
1569842_at	ENSG00000228624	lncRNA
243818_at	ENSG00000239877	lncRNA
1562719_at	ENSG00000224914	lncRNA
225934_at	ENSG00000269353	lncRNA
225920_at	ENSG00000282951	lncRNA
1570085_at	ENSG00000229498	lncRNA
234913_at	ENSG00000260852	lncRNA
1556593_s_at	ENSG00000261487	lncRNA
1556592_at	ENSG00000229653	lncRNA
241614_at	ENSG00000237940	lncRNA
1557233_at	ENSG00000236144	lncRNA
221860_at	ENSG00000240405	lncRNA
1566152_a_at	ENSG00000271894	lncRNA
236842_at	ENSG00000229805	lncRNA
1563235_at	ENSG00000272180	lncRNA
1562771_at	ENSG00000231419	lncRNA
237587_at	ENSG00000203335	lncRNA
240807_at	ENSG00000181171	lncRNA
239420_at	ENSG00000261186	lncRNA
230598_at	ENSG00000267048	lncRNA
236797_at	ENSG00000279168	lncRNA
227765_at	ENSG00000270681	lncRNA
226341_at	ENSG00000232987	lncRNA
1558504_at	ENSG00000272854	lncRNA
237255_at	ENSG00000262049	lncRNA
1561455_at	ENSG00000259994	lncRNA
1553934_at	ENSG00000229236	lncRNA
1562549_at	ENSG00000261183	lncRNA
1556896_at	ENSG00000286318	lncRNA
1561090_at	ENSG00000261329	lncRNA
230405_at	ENSG00000260368	lncRNA
1564276_at	ENSG00000255857	lncRNA
232253_at	ENSG00000277744	lncRNA
231652_at	ENSG00000261856	lncRNA
233602_at	ENSG00000262967	lncRNA
215872_at	ENSG00000237949	lncRNA
1560942_at	ENSG00000224137	lncRNA
1560943_s_at	ENSG00000249713	lncRNA
238155_at	ENSG00000261213	lncRNA
1561450_at	ENSG00000224149	lncRNA
1561472_at	ENSG00000224127	lncRNA
237074_at	ENSG00000280169	lncRNA
1563389_at	ENSG00000224356	lncRNA
1561370_at	ENSG00000247828	lncRNA
215247_at	ENSG00000267107	lncRNA
242222_at	ENSG00000246090	lncRNA
228251_at	ENSG00000206446	lncRNA
1561256_at	ENSG00000249955	lncRNA
239186_at	ENSG00000260400	lncRNA
239982_at	ENSG00000230530	lncRNA
[truncated: 5,179 more rows]

## Sheet: supplementary dataset S2
DATASET S2 Posiively and negatiley regulated DELncRNAs in GEO dataset GSE4549. DELncRNAs, differentially expressed lncRNA; LOGFC, Log Fold change; PV, P value
Negatively Regulated LncRNA in GSE4549 (P<0.05, Log2FC<-1)						Positively Regulated LncRNA in GSE4549 (P<0.05, Log2FC>1)
AFFY HG U133 Plus 2 probe	Gene stable ID	Gene type	LOGFC	PV		AFFY HG U133 Plus 2 probe	Gene stable ID	Gene type	LOGFC	PV
1564337_at	ENSG00000245008	lncRNA	-2.06088	0.026196		1563297_s_at	ENSG00000259251	lncRNA	1.22735	0.0243336
1559092_at	ENSG00000262691	lncRNA	-1.33031	0.0117131		1554403_a_at	ENSG00000261036	lncRNA	3.32757	0.0012626
1561303_at	ENSG00000258779	lncRNA	-3.43318	0.000367243		1554520_at	ENSG00000259877	lncRNA	1.85505	0.00723172
244366_at	ENSG00000282365	lncRNA	-2.97906	0.00248788		215421_at	ENSG00000235072	lncRNA	1.48865	0.0337719
238091_at	ENSG00000263267	lncRNA	-3.03091	0.0074054		1568821_at	ENSG00000261616	lncRNA	3.56306	0.0340396
238498_at	ENSG00000260418	lncRNA	-1.49693	0.0143575		240561_at	ENSG00000232160	lncRNA	2.67097	0.0205699
237608_at	ENSG00000237750	lncRNA	-3.72733	0.0201594		1561979_at	ENSG00000235033	lncRNA	2.00537	0.018833
238091_at	ENSG00000275886	lncRNA	-3.03091	0.0074054		1561373_at	ENSG00000281692	lncRNA	2.03852	0.00166427
1564685_a_at	ENSG00000225437	lncRNA	-3.86246	0.0426781		230605_at	ENSG00000272990	lncRNA	1.96198	0.015274
1559017_at	ENSG00000267506	lncRNA	-1.46152	0.0196653		240323_at	ENSG00000254528	lncRNA	2.42596	0.00348623
240610_at	ENSG00000241956	lncRNA	-1.98412	0.011611		220420_at	ENSG00000261606	lncRNA	1.33111	0.0069178
244754_at	ENSG00000182057	lncRNA	-1.26162	0.00914574		241534_at	ENSG00000267040	lncRNA	1.02729	0.0241212
239612_at	ENSG00000287288	lncRNA	-1.6325	0.000810929		1564760_at	ENSG00000261379	lncRNA	2.14554	0.0084711
1569971_at	ENSG00000261364	lncRNA	-1.0509	0.0378075		242353_at	ENSG00000273329	lncRNA	4.34096	0.0382279
1560410_at	ENSG00000264985	lncRNA	-1.65008	0.00337142		1557791_at	ENSG00000260253	lncRNA	4.07778	0.0405503
1557742_a_at	ENSG00000227660	lncRNA	-1.97964	0.019089		1560384_a_at	ENSG00000248115	lncRNA	1.24419	0.00293631
1562847_at	ENSG00000233365	lncRNA	-1.63407	0.0209572		1558651_at	ENSG00000279968	lncRNA	1.94142	0.0370068
242904_x_at	ENSG00000272256	lncRNA	-1.78212	0.00217773		229859_at	ENSG00000274425	lncRNA	3.64443	0.00356235
241183_at	ENSG00000242029	lncRNA	-1.8421	0.00668753		236658_at	ENSG00000231654	lncRNA	1.06464	0.030199
230780_at	ENSG00000240875	lncRNA	-2.13504	0.0141222		233680_at	ENSG00000249332	lncRNA	3.93583	0.0419278
1553752_at	ENSG00000271984	lncRNA	-1.03038	0.0250104		241171_at	ENSG00000249988	lncRNA	1.35378	0.000972654
1561222_at	ENSG00000258169	lncRNA	-2.03382	0.0131271		1569805_at	ENSG00000249383	lncRNA	1.25094	0.00989127
230390_at	ENSG00000227210	lncRNA	-1.31568	0.0341098		206151_x_at	ENSG00000285959	lncRNA	1.43582	0.0298142
1560279_a_at	ENSG00000254654	lncRNA	-2.35905	0.0089935		1566276_at	ENSG00000281367	lncRNA	2.73336	0.0377633
1556748_x_at	ENSG00000261222	lncRNA	-1.7712	0.00169707		242462_at	ENSG00000232677	lncRNA	1.76283	0.00892636
242434_at	ENSG00000272077	lncRNA	-3.03509	0.029636		240734_at	ENSG00000260402	lncRNA	1.81556	0.00988009
1569510_at	ENSG00000267254	lncRNA	-1.40736	0.0132043		1559925_s_at	ENSG00000258096	lncRNA	1.45144	0.0108984
230595_at	ENSG00000277631	lncRNA	-4.09064	0.0064955		229136_s_at	ENSG00000274104	lncRNA	1.19572	0.0125793
1566040_at	ENSG00000204677	lncRNA	-2.44567	0.00343202		236054_at	ENSG00000267390	lncRNA	4.46445	0.0372299
230487_at	ENSG00000203711	lncRNA	-1.25763	0.0118192		1556778_at	ENSG00000260810	lncRNA	4.63145	0.00712171
234050_at	ENSG00000226032	lncRNA	-3.45651	0.0473865		1559220_at	ENSG00000243224	lncRNA	1.80023	0.049768
234141_s_at	ENSG00000246130	lncRNA	-1.01676	0.00360917		242462_at	ENSG00000226686	lncRNA	1.76283	0.00892636
236137_at	ENSG00000287812	lncRNA	-1.05616	0.046906		237645_at	ENSG00000257228	lncRNA	3.74765	0.00162107
1569114_at	ENSG00000224738	lncRNA	-2.17588	0.00442902		243663_at	ENSG00000234877	lncRNA	1.11929	0.0255011
231237_x_at	ENSG00000254208	lncRNA	-1.28464	0.0255786		1561705_at	ENSG00000246283	lncRNA	2.28	0.00812837
235884_at	ENSG00000273142	lncRNA	-1.32489	0.00192132		207963_at	ENSG00000229921	lncRNA	1.85352	0.0339359
1560957_at	ENSG00000234116	lncRNA	-1.96999	0.0255934		1552900_a_at	ENSG00000223586	lncRNA	3.0214	0.0122944
239362_at	ENSG00000268061	lncRNA	-3.0603	0.0476515		235934_at	ENSG00000268061	lncRNA	1.54854	0.00216081
210922_at	ENSG00000269653	lncRNA	-1.6679	0.0275052		215229_at	ENSG00000259577	lncRNA	4.40006	0.00207339
240697_at	ENSG00000261803	lncRNA	-1.51586	0.0128562		1563078_at	ENSG00000229720	lncRNA	1.14649	0.0215772
1556776_a_at	ENSG00000278611	lncRNA	-3.46615	0.0472623		240734_at	ENSG00000261569	lncRNA	1.81556	0.00988009
234831_at	ENSG00000261558	lncRNA	-3.52023	0.00169404		240734_at	ENSG00000260311	lncRNA	1.81556	0.00988009
230595_at	ENSG00000224958	lncRNA	-4.09064	0.0064955		237734_s_at	ENSG00000249833	lncRNA	1.01587	0.0227206
241525_at	ENSG00000233392	lncRNA	-1.22424	0.0202321		1563190_at	ENSG00000267039	lncRNA	3.50289	0.0467952
244816_at	ENSG00000254039	lncRNA	-1.41849	0.0117293		1554655_a_at	ENSG00000262879	lncRNA	1.84989	0.0144118
236888_at	ENSG00000255648	lncRNA	-3.56934	0.0459738		1561352_at	ENSG00000229563	lncRNA	1.18603	0.0261857
1558628_at	ENSG00000261126	lncRNA	-1.54817	0.0314517		203483_at	ENSG00000273476	lncRNA	2.67337	0.0036413
1560957_at	ENSG00000234986	lncRNA	-1.96999	0.0255934		216169_at	ENSG00000262420	lncRNA	2.46722	0.013417
1556505_at	ENSG00000251533	lncRNA	-3.06619	0.00838471		237564_at	ENSG00000233461	lncRNA	1.64033	0.0260323
210302_s_at	ENSG00000249690	lncRNA	-3.6587	0.0449149		231333_at	ENSG00000234265	lncRNA	1.85451	0.000600493
1557380_at	ENSG00000151303	lncRNA	-2.0444	0.030639		1561327_at	ENSG00000229214	lncRNA	1.90278	0.00519534
1557380_at	ENSG00000271880	lncRNA	-2.0444	0.030639		1561261_at	ENSG00000260066	lncRNA	2.02371	0.0467532
1569727_at	ENSG00000237013	lncRNA	-1.91117	0.0495171		1564300_at	ENSG00000235455	lncRNA	2.24417	0.013814
224003_at	ENSG00000176728	lncRNA	-1.56934	0.0168176		1566276_at	ENSG00000254951	lncRNA	2.73336	0.0377633
1563340_at	ENSG00000260500	lncRNA	-1.72377	0.0438624		236118_at	ENSG00000266010	lncRNA	1.03388	0.049173
1559333_at	ENSG00000228723	lncRNA	-3.82294	0.0430939		1557507_at	ENSG00000233937	lncRNA	2.02829	0.0361798
1560957_at	ENSG00000280891	lncRNA	-1.96999	0.0255934		1557507_at	ENSG00000248275	lncRNA	2.02829	0.0361798
1560316_s_at	ENSG00000283549	lncRNA	-3.60046	0.0157086		239584_at	ENSG00000257259	lncRNA	1.4698	0.0367462
1557037_a_at	ENSG00000228889	lncRNA	-3.09211	0.0154232		238093_at	ENSG00000275549	lncRNA	1.24859	0.00714927
236713_at	ENSG00000273262	lncRNA	-1.37487	0.0186429		240827_at	ENSG00000197308	lncRNA	2.58413	0.0383966
239612_at	ENSG00000249388	lncRNA	-1.6325	0.000810929		233237_at	ENSG00000254226	lncRNA	2.43624	0.0446509
1557211_a_at	ENSG00000258584	lncRNA	-3.27399	6.85e-05		240734_at	ENSG00000261507	lncRNA	1.81556	0.00988009
240977_at	ENSG00000278462	lncRNA	-4.36557	0.00432636		240734_at	ENSG00000260827	lncRNA	1.81556	0.00988009
244366_at	ENSG00000273172	lncRNA	-2.97906	0.00248788		240734_at	ENSG00000261009	lncRNA	1.81556	0.00988009
241032_at	ENSG00000262967	lncRNA	-1.66296	0.000535148		1558845_at	ENSG00000267251	lncRNA	2.98738	0.00256626
1556402_at	ENSG00000281852	lncRNA	-1.13799	0.022084		1568851_at	ENSG00000238078	lncRNA	1.4679	0.0187327
241807_x_at	ENSG00000272163	lncRNA	-1.96328	0.0382994		1568851_at	ENSG00000221571	lncRNA	1.4679	0.0187327
238091_at	ENSG00000262061	lncRNA	-3.03091	0.0074054		215513_at	ENSG00000283122	lncRNA	1.97328	0.0335421
232255_at	ENSG00000273014	lncRNA	-1.83877	0.0343348		215738_at	ENSG00000261097	lncRNA	1.62865	0.0306868
244856_at	ENSG00000245937	lncRNA	-3.48169	0.0470636		225934_at	ENSG00000224870	lncRNA	1.18036	0.0186102
1557493_x_at	ENSG00000225488	lncRNA	-2.03589	0.0193391		1561090_at	ENSG00000266952	lncRNA	3.51164	0.0466852
227488_at	ENSG00000223749	lncRNA	-1.64033	0.00267813		1561472_at	ENSG00000223492	lncRNA	1.67955	0.00129646
1556755_s_at	ENSG00000245080	lncRNA	-2.08687	0.0464097		244116_at	ENSG00000272732	lncRNA	1.03193	0.022195
1556755_s_at	ENSG00000254248	lncRNA	-2.08687	0.0464097		1557389_at	ENSG00000280693	lncRNA	1.84571	0.0411362
243914_at	ENSG00000237080	lncRNA	-2.11776	0.0393879		1570292_at	ENSG00000244215	lncRNA	1.00811	0.0346864
243351_at	ENSG00000250208	lncRNA	-1.99113	0.00593274		242638_at	ENSG00000258274	lncRNA	1.16098	0.0290979
1561400_at	ENSG00000266979	lncRNA	-3.62102	0.00220902		1557848_at	ENSG00000257762	lncRNA	1.09637	0.00195206
243703_x_at	ENSG00000213904	lncRNA	-1.00083	0.0227652		244116_at	ENSG00000272894	lncRNA	1.03193	0.022195
1562822_at	ENSG00000235834	lncRNA	-2.53537	0.00629362		1556771_a_at	ENSG00000237159	lncRNA	1.15599	0.00297647
222290_at	ENSG00000284644	lncRNA	-2.85768	0.0432299		234183_at	ENSG00000261257	lncRNA	1.16178	0.00296096
241118_at	ENSG00000233610	lncRNA	-1.81408	0.00611416		1561037_a_at	ENSG00000225518	lncRNA	1.6129	0.0206098
227578_at	ENSG00000257167	lncRNA	-1.67859	0.0142234		222007_s_at	ENSG00000269191	lncRNA	1.56915	0.0108231
1552528_at	ENSG00000183250	lncRNA	-3.27242	0.0110643		243814_at	ENSG00000231119	lncRNA	1.18069	0.0267363
1569756_at	ENSG00000257771	lncRNA	-2.17259	0.00785131		238225_at	ENSG00000253522	lncRNA	1.12324	0.00214482
1563298_at	ENSG00000225765	lncRNA	-2.22294	0.00521697		1561113_at	ENSG00000261242	lncRNA	2.18057	0.00454158
243679_at	ENSG00000260750	lncRNA	-1.89846	0.00243944		1560255_at	ENSG00000181800	lncRNA	2.27666	0.000293377
1558474_at	ENSG00000232611	lncRNA	-1.50935	0.00269537		210990_s_at	ENSG00000270661	lncRNA	1.48955	0.00307824
1557565_a_at	ENSG00000244926	lncRNA	-1.83649	0.000392932		210464_at	ENSG00000215117	lncRNA	2.35569	0.00926135
1561247_at	ENSG00000259724	lncRNA	-1.53373	0.00898532		232259_s_at	ENSG00000256628	lncRNA	1.32832	0.0129978
1558791_at	ENSG00000213468	lncRNA	-1.23838	0.0410695		1570182_at	ENSG00000263499	lncRNA	1.90812	0.00613168
1563655_at	ENSG00000286600	lncRNA	-2.88562	0.00570082		1556573_s_at	ENSG00000254139	lncRNA	1.87122	0.00720052
1564383_s_at	ENSG00000220161	lncRNA	-2.4943	0.0182722		1568844_at	ENSG00000253281	lncRNA	3.32298	0.0491782
229493_at	ENSG00000237380	lncRNA	-1.71344	0.0467316		1557674_s_at	ENSG00000272195	lncRNA	1.21063	0.00388153
229934_at	ENSG00000274536	lncRNA	-1.57329	0.0249618		1556496_a_at	ENSG00000260368	lncRNA	1.20108	0.0349072
244252_at	ENSG00000244953	lncRNA	-3.4243	0.0116024		1568908_at	ENSG00000261856	lncRNA	4.42066	0.0375777
1558402_at	ENSG00000249201	lncRNA	-1.75322	0.013913		1566658_at	ENSG00000280169	lncRNA	2.7763	0.0243308
233584_at	ENSG00000168746	lncRNA	-2.10725	0.03005		231063_at	ENSG00000249955	lncRNA	4.09543	0.0403855
233176_at	ENSG00000240859	lncRNA	-3.08497	0.00686904		1561473_at	ENSG00000250156	lncRNA	1.94512	0.00969687
236977_at	ENSG00000223561	lncRNA	-1.40291	0.0104031		242419_at	ENSG00000235096	lncRNA	3.81437	0.0431851
240096_at	ENSG00000286725	lncRNA	-2.88691	0.0406315		238632_at	ENSG00000260265	lncRNA	3.37159	0.0485101
237354_at	ENSG00000196696	lncRNA	-4.48088	0.0371012		228686_at	ENSG00000245937	lncRNA	1.7278	0.0407508
237500_at	ENSG00000260052	lncRNA	-2.30933	0.0100634		1553898_a_at	ENSG00000261275	lncRNA	1.85703	0.00654649
237500_at	ENSG00000272545	lncRNA	-2.30933	0.0100634		1560810_at	ENSG00000256699	lncRNA	2.56851	0.0032522
238266_at	ENSG00000243083	lncRNA	-1.2963	0.013042		232895_s_at	ENSG00000272689	lncRNA	1.27317	0.038552
238266_at	ENSG00000272774	lncRNA	-1.2963	0.013042		1561345_at	ENSG00000229699	lncRNA	1.96536	0.0100258
1563127_at	ENSG00000228888	lncRNA	-1.96209	0.0338981		1553811_at	ENSG00000255650	lncRNA	1.6728	0.00715335
1556775_at	ENSG00000226622	lncRNA	-3.23223	0.00217652		231350_at	ENSG00000228309	lncRNA	1.234	0.0146897
1557871_at	ENSG00000224406	lncRNA	-2.2762	0.00955255		234171_at	ENSG00000251576	lncRNA	1.35025	0.0176291
1553634_a_at	ENSG00000228775	lncRNA	-3.60977	0.00114674		224292_at	ENSG00000184991	lncRNA	1.09529	0.0133284
228085_at	ENSG00000262370	lncRNA	-1.96876	0.00752849		1563346_at	ENSG00000240770	lncRNA	3.24845	0.0341346
1557857_a_at	ENSG00000275552	lncRNA	-4.4938	0.0110023		1556648_a_at	ENSG00000235931	lncRNA	4.57338	0.00370053
1556531_at	ENSG00000278254	lncRNA	-2.95879	0.00644747		243732_at	ENSG00000265222	lncRNA	3.48303	0.0290632
241587_at	ENSG00000230292	lncRNA	-1.19361	0.0382766		243732_at	ENSG00000263717	lncRNA	3.48303	0.0290632
241039_at	ENSG00000262950	lncRNA	-1.69447	0.0161156		244707_at	ENSG00000259650	lncRNA	1.61179	0.000553067
1562847_at	ENSG00000280765	lncRNA	-1.63407	0.0209572		237576_x_at	ENSG00000231421	lncRNA	1.98346	0.00200822
1559790_at	ENSG00000249937	lncRNA	-3.34922	0.00294252		1569306_at	ENSG00000287697	lncRNA	3.74699	0.0169082
233176_at	ENSG00000282075	lncRNA	-3.08497	0.00686904		233591_at	ENSG00000260943	lncRNA	1.08507	0.0254009
1556489_at	ENSG00000187600	lncRNA	-3.38304	0.0483554		230539_at	ENSG00000175170	lncRNA	3.8294	0.00642075
237240_at	ENSG00000271843	lncRNA	-4.27136	0.0388151		231937_at	ENSG00000257354	lncRNA	2.53865	0.00168235
1557211_a_at	ENSG00000281032	lncRNA	-3.27399	6.85e-05		230539_at	ENSG00000125804	lncRNA	3.8294	0.00642075
1570234_at	ENSG00000258977	lncRNA	-2.47898	0.00410839		239237_at	ENSG00000281103	lncRNA	1.71172	0.0210802
231542_at	ENSG00000227543	lncRNA	-1.35318	0.0367148		243225_at	ENSG00000272143	lncRNA	2.6147	0.0219438
241214_at	ENSG00000270607	lncRNA	-2.11775	0.00217891		238195_at	ENSG00000261745	lncRNA	4.21901	0.0392692
1569885_at	ENSG00000242759	lncRNA	-1.47923	0.00655058		1563107_at	ENSG00000233215	lncRNA	3.29044	0.0082575
240872_at	ENSG00000236267	lncRNA	-3.41644	0.0383127		232241_at	ENSG00000235703	lncRNA	1.11495	0.0243329
1560940_at	ENSG00000229558	lncRNA	-2.44895	0.00144026		1561327_at	ENSG00000280868	lncRNA	1.90278	0.00519534
1553634_a_at	ENSG00000261994	lncRNA	-3.60977	0.00114674		207615_s_at	ENSG00000221819	lncRNA	4.26506	0.00117094
239239_at	ENSG00000278910	lncRNA	-3.22983	0.0440595		230878_s_at	ENSG00000277728	lncRNA	3.53314	0.0291928
240103_at	ENSG00000253320	lncRNA	-1.20528	0.0110563		214750_at	ENSG00000280109	lncRNA	1.81833	0.000599583
233176_at	ENSG00000282461	lncRNA	-3.08497	0.00686904		232878_at	ENSG00000247809	lncRNA	1.94166	0.000271708
1562691_at	ENSG00000248464	lncRNA	-1.28778	0.00683205		244577_at	ENSG00000227495	lncRNA	3.56934	0.0459738
1555839_a_at	ENSG00000237787	lncRNA	-3.35987	0.0486695		1562409_s_at	ENSG00000260777	lncRNA	2.83542	0.00410538
236549_x_at	ENSG00000260249	lncRNA	-3.65864	0.0110314		236453_at	ENSG00000284116	lncRNA	1.16719	0.00973394
1554228_a_at	ENSG00000236939	lncRNA	-1.82435	0.00851722		232799_at	ENSG00000279220	lncRNA	2.49888	0.00330077
1561232_at	ENSG00000249375	lncRNA	-2.06941	0.0317633		238708_at	ENSG00000267192	lncRNA	2.48586	0.034839
240087_at	ENSG00000270049	lncRNA	-2.28336	0.0247294		231260_at	ENSG00000267454	lncRNA	2.95822	0.00784231
243545_at	ENSG00000277423	lncRNA	-1.76268	0.0481628		214871_x_at	ENSG00000278834	lncRNA	1.58734	0.00357346
1561333_at	ENSG00000259998	lncRNA	-1.70431	0.0075175		1568812_at	ENSG00000237166	lncRNA	2.09757	0.0146136
240818_at	ENSG00000257599	lncRNA	-2.01937	0.00316378		1560209_at	ENSG00000247572	lncRNA	1.27902	0.0121657
1556936_at	ENSG00000226237	lncRNA	-1.55295	0.0290251		1554301_at	ENSG00000226869	lncRNA	1.47231	0.0208324
1553837_at	ENSG00000256632	lncRNA	-1.53582	0.0107512		238097_at	ENSG00000233695	lncRNA	1.33092	0.0306726
240225_at	ENSG00000248572	lncRNA	-1.49392	0.021204		1561593_at	ENSG00000251199	lncRNA	2.57221	0.0199277
244020_at	ENSG00000278356	lncRNA	-2.47869	0.0344192		1565424_at	ENSG00000236827	lncRNA	2.55262	0.00315904
242276_at	ENSG00000132204	lncRNA	-3.38161	0.00370667		234912_at	ENSG00000268531	lncRNA	1.15919	0.021769
217443_at	ENSG00000246777	lncRNA	-1.41542	0.0102668		236950_s_at	ENSG00000249816	lncRNA	2.17248	0.0248373
1561237_at	ENSG00000273523	lncRNA	-1.54769	0.0469427		1562693_at	ENSG00000229766	lncRNA	2.97658	0.00234553
1564383_s_at	ENSG00000260907	lncRNA	-2.4943	0.0182722		1561228_at	ENSG00000248872	lncRNA	1.30414	0.0119539
230595_at	ENSG00000231943	lncRNA	-4.09064	0.0064955		1561322_at	ENSG00000260995	lncRNA	1.64427	0.0267374
1570262_at	ENSG00000248505	lncRNA	-1.59465	0.0322653		243844_at	ENSG00000248869	lncRNA	4.66909	0.0356889
1559785_at	ENSG00000258604	lncRNA	-1.01855	0.0440227		1570372_at	ENSG00000258066	lncRNA	1.35157	0.00460403
1562058_at	ENSG00000256995	lncRNA	-2.26778	0.00765302		1562581_at	ENSG00000258573	lncRNA	1.67333	0.00836654
228085_at	ENSG00000261971	lncRNA	-1.96876	0.00752849		235445_at	ENSG00000236666	lncRNA	1.65729	0.0130149
231528_at	ENSG00000206337	lncRNA	-1.79774	0.0132625		243432_at	ENSG00000224318	lncRNA	3.12835	0.000205133
242489_at	ENSG00000259985	lncRNA	-4.47638	0.00109877		233804_at	ENSG00000122043	lncRNA	4.45996	0.00374071
1563069_at	ENSG00000236332	lncRNA	-4.62218	0.0011788		1564510_at	ENSG00000231535	lncRNA	1.57747	0.00864753
242434_at	ENSG00000281102	lncRNA	-3.03509	0.029636		215003_at	ENSG00000273032	lncRNA	1.81094	0.00702025
233176_at	ENSG00000288417	lncRNA	-3.08497	0.00686904		1553900_s_at	ENSG00000286941	lncRNA	1.53637	0.0353555
1564383_s_at	ENSG00000284456	lncRNA	-2.4943	0.0182722		210464_at	ENSG00000282106	lncRNA	2.35569	0.00926135
1556531_at	ENSG00000284921	lncRNA	-2.95879	0.00644747		1563072_at	ENSG00000251511	lncRNA	1.00373	0.0277411
						214192_at	ENSG00000263220	lncRNA	1.08598	0.0290656
						239366_at	ENSG00000273080	lncRNA	1.46165	0.00740107
						1562353_x_at	ENSG00000244738	lncRNA	1.33506	0.0282527
						1562740_at	ENSG00000242049	lncRNA	1.77802	0.0158741
						1560286_s_at	ENSG00000259727	lncRNA	1.29575	0.00802816
						236141_at	ENSG00000237125	lncRNA	3.86246	0.00141489
						1559316_at	ENSG00000251629	lncRNA	4.02122	0.0410878
						217050_at	ENSG00000236256	lncRNA	1.41228	0.0304875
						1569297_at	ENSG00000282594	lncRNA	3.40518	0.0480592
						235606_at	ENSG00000243701	lncRNA	3.52691	0.0464948
						236340_at	ENSG00000182648	lncRNA	1.74341	0.0276432
						1561415_at	ENSG00000250723	lncRNA	1.19483	0.0195367
						235445_at	ENSG00000275563	lncRNA	1.65729	0.0130149
						243726_at	ENSG00000248809	lncRNA	4.29732	0.0114117
						242350_s_at	ENSG00000204832	lncRNA	3.94038	0.0387856
						239407_at	ENSG00000238197	lncRNA	2.4965	0.00833764
						217158_at	ENSG00000275450	lncRNA	1.40673	0.0177795
						222277_at	ENSG00000205861	lncRNA	1.14893	0.0193718
						228586_at	ENSG00000225032	lncRNA	2.00372	0.0190401
						228459_at	ENSG00000228505	lncRNA	3.45651	0.0473865
						230952_at	ENSG00000260517	lncRNA	1.31995	0.00392425
						235445_at	ENSG00000276888	lncRNA	1.65729	0.0130149
						1556909_at	ENSG00000261194	lncRNA	3.81391	0.00525446
						239793_at	ENSG00000270108	lncRNA	1.37959	0.0434045
						1558053_s_at	ENSG00000287574	lncRNA	2.6403	0.0136555
						213665_at	ENSG00000283480	lncRNA	2.22123	0.0110784
						1569832_at	ENSG00000264278	lncRNA	1.38302	0.0430566
						1565608_at	ENSG00000240207	lncRNA	1.28488	0.00172134
						234912_at	ENSG00000281803	lncRNA	1.15919	0.021769
						1553900_s_at	ENSG00000197210	lncRNA	1.53637	0.0353555
						1561431_at	ENSG00000260460	lncRNA	4.47274	0.0371648
						236575_at	ENSG00000243069	lncRNA	3.29682	0.0495458
						233470_at	ENSG00000254966	lncRNA	2.11255	0.00455598
						1561305_at	ENSG00000248210	lncRNA	1.6374	0.045857
						241095_at	ENSG00000237435	lncRNA	3.56532	0.0415117
						1563745_a_at	ENSG00000224596	lncRNA	1.14429	0.0156441
						241291_at	ENSG00000260676	lncRNA	1.52	0.00873114
						207894_s_at	ENSG00000187621	lncRNA	1.13266	0.0219948
						217453_at	ENSG00000241317	lncRNA	1.22543	0.00475014
						1553741_at	ENSG00000225077	lncRNA	3.81223	0.00672916
						1559884_at	ENSG00000240498	lncRNA	2.37106	0.0102089
						237294_at	ENSG00000273363	lncRNA	3.3491	0.0338227
						1570395_a_at	ENSG00000288075	lncRNA	3.19331	0.00204667
						244524_at	ENSG00000189223	lncRNA	1.97574	0.00620329
						227235_at	ENSG00000260244	lncRNA	4.29565	0.0386081
						1569297_at	ENSG00000253595	lncRNA	3.40518	0.0480592
						1556706_at	ENSG00000258789	lncRNA	4.10841	0.0283552
						243698_at	ENSG00000229452	lncRNA	2.16586	0.0343725
						244322_at	ENSG00000226380	lncRNA	1.62532	0.00817735
						244322_at	ENSG00000285106	lncRNA	1.62532	0.00817735
						240968_at	ENSG00000276855	lncRNA	3.0777	0.0189127
						1570395_a_at	ENSG00000226711	lncRNA	3.19331	0.00204667
						229570_at	ENSG00000273619	lncRNA	1.37182	0.0141588
						237468_at	ENSG00000244968	lncRNA	2.01921	0.0136701
						1557498_a_at	ENSG00000241336	lncRNA	4.47274	0.0371648
						1555132_at	ENSG00000196893	lncRNA	1.24178	0.0379673
						1561440_at	ENSG00000225028	lncRNA	2.58692	0.0020627
						241573_at	ENSG00000229882	lncRNA	1.95376	0.0250368
						215627_at	ENSG00000234350	lncRNA	3.55333	0.0288837
						1557402_at	ENSG00000261839	lncRNA	1.39292	0.0117581
						1559689_a_at	ENSG00000263394	lncRNA	4.58177	0.0363302
						231447_at	ENSG00000237282	lncRNA	1.22575	0.0237306
						240068_at	ENSG00000226496	lncRNA	2.86961	0.0227307
						240492_at	ENSG00000226674	lncRNA	1.52839	0.000490941
						241341_at	ENSG00000215241	lncRNA	1.62678	0.000609357
						1559689_a_at	ENSG00000262292	lncRNA	4.58177	0.0363302
						233376_at	ENSG00000203875	lncRNA	2.36795	0.0366281
						216343_at	ENSG00000280026	lncRNA	1.1381	0.0149605
						1565424_at	ENSG00000285284	lncRNA	2.55262	0.00315904
						224292_at	ENSG00000285001	lncRNA	1.09529	0.0133284
						1566276_at	ENSG00000282971	lncRNA	2.73336	0.0377633

## Sheet: supplementary dataset S3
DATASET S3 Posiively and negatiley regulated DELncRNAs in GEO dataset GSE84402. DELncRNAs, differentially expressed lncRNA; LOGFC, Log Fold change; PV, P value
Negatively Regulated LncRNA in GSE84402 (P<0.05)						Positively Regulated LncRNA in GSE84402 (P<0.05)
AFFY HG U133 Plus 2 probe	Gene stable ID	Gene type	LOGFC	PV		AFFY HG U133 Plus 2 probe	Gene stable ID	Gene type	LOGFC	PV
231136_at	ENSG00000233237	lncRNA	-0.930154	0.0308658		233567_at	ENSG00000231871	lncRNA	1.31507	0.0107969
1559092_at	ENSG00000262691	lncRNA	-1.10406	0.0173698		1558724_at	ENSG00000260664	lncRNA	1.20567	0.024585
228528_at	ENSG00000203709	lncRNA	-1.45924	0.00115525		1561249_a_at	ENSG00000246877	lncRNA	1.22724	0.016416
238091_at	ENSG00000263267	lncRNA	-1.25251	0.0159754		244426_at	ENSG00000266962	lncRNA	1.34872	0.0135906
229728_at	ENSG00000259972	lncRNA	-0.974433	0.0448368		1570347_at	ENSG00000266929	lncRNA	1.06637	0.0245937
213071_at	ENSG00000285622	lncRNA	-2.94474	9.64e-07		1566039_a_at	ENSG00000248469	lncRNA	1.19403	0.016169
1561555_at	ENSG00000203601	lncRNA	-1.41966	0.00888246		234397_at	ENSG00000267308	lncRNA	1.02988	0.0479849
235291_s_at	ENSG00000287263	lncRNA	-1.31419	0.0376645		1562381_at	ENSG00000230545	lncRNA	1.42245	0.00700468
237608_at	ENSG00000237750	lncRNA	-1.17804	0.0445401		238920_at	ENSG00000273759	lncRNA	1.07033	0.0331851
206424_at	ENSG00000279607	lncRNA	-2.68707	1.54e-05		230483_at	ENSG00000278238	lncRNA	1.31006	0.0126858
229819_at	ENSG00000268230	lncRNA	-1.6056	0.000603375		228591_at	ENSG00000204282	lncRNA	1.17689	0.0140396
238091_at	ENSG00000275886	lncRNA	-1.25251	0.0159754		243421_at	ENSG00000270571	lncRNA	1.96515	0.00109694
237329_at	ENSG00000235904	lncRNA	-1.06381	0.0301019		226700_at	ENSG00000267439	lncRNA	0.973518	0.0369857
244570_at	ENSG00000229931	lncRNA	-1.16538	0.0458947		209418_s_at	ENSG00000234208	lncRNA	0.822813	0.0417079
236959_s_at	ENSG00000243384	lncRNA	-1.06282	0.0199054		210027_s_at	ENSG00000258515	lncRNA	0.841263	0.0460517
227092_at	ENSG00000253982	lncRNA	-1.27639	0.0155485		229689_s_at	ENSG00000282233	lncRNA	1.40104	0.00274664
1569492_at	ENSG00000282021	lncRNA	-1.09452	0.0253099		1557891_s_at	ENSG00000233452	lncRNA	1.06556	0.0383755
1568872_at	ENSG00000229688	lncRNA	-1.18694	0.0281969		236433_at	ENSG00000267047	lncRNA	1.11703	0.0465351
235497_at	ENSG00000228794	lncRNA	-1.20749	0.016988		236433_at	ENSG00000215067	lncRNA	1.11703	0.0465351
227554_at	ENSG00000234456	lncRNA	-1.35458	0.00213481		1555822_at	ENSG00000237613	lncRNA	1.05445	0.0410784
230390_at	ENSG00000227210	lncRNA	-1.05084	0.0468438		1569846_at	ENSG00000248975	lncRNA	2.05909	8.73e-05
201451_x_at	ENSG00000272430	lncRNA	-1.69571	0.00152464		1556400_at	ENSG00000233542	lncRNA	1.16472	0.0147882
231455_at	ENSG00000205837	lncRNA	-1.48423	0.00240111		236112_at	ENSG00000246095	lncRNA	1.51957	0.0125629
1555095_at	ENSG00000146521	lncRNA	-1.16452	0.0345122		1570140_at	ENSG00000285402	lncRNA	1.38639	0.00516641
239360_at	ENSG00000228536	lncRNA	-1.01725	0.0426038		235515_at	ENSG00000248101	lncRNA	1.36737	0.00561887
1560862_at	ENSG00000230962	lncRNA	-1.14486	0.0395297		1556465_at	ENSG00000268659	lncRNA	0.991106	0.0391517
1569452_at	ENSG00000254815	lncRNA	-1.31118	0.0102298		211762_s_at	ENSG00000215769	lncRNA	1.85559	0.000101742
205384_at	ENSG00000221857	lncRNA	-1.54792	0.00261596		230096_at	ENSG00000235765	lncRNA	1.31185	0.009532
1554655_a_at	ENSG00000262879	lncRNA	-1.13008	0.0160068		1566039_a_at	ENSG00000249109	lncRNA	1.19403	0.016169
230451_at	ENSG00000236088	lncRNA	-1.68727	0.00269993		233680_at	ENSG00000249332	lncRNA	1.26814	0.0382065
241525_at	ENSG00000233392	lncRNA	-1.33768	0.0155736		218822_s_at	ENSG00000254419	lncRNA	1.19678	0.0216
1565868_at	ENSG00000251194	lncRNA	-1.06754	0.033317		1556316_s_at	ENSG00000218537	lncRNA	2.38174	0.000124589
239584_at	ENSG00000257259	lncRNA	-0.993132	0.0457894		239565_at	ENSG00000282770	lncRNA	1.06291	0.0250539
1558168_at	ENSG00000206417	lncRNA	-1.08912	0.0307958		1562597_at	ENSG00000248150	lncRNA	1.21077	0.0331495
207063_at	ENSG00000176728	lncRNA	-1.54931	0.0196148		206983_at	ENSG00000272980	lncRNA	1.75415	0.00114423
1563235_at	ENSG00000236230	lncRNA	-1.05369	0.030975		242260_at	ENSG00000281398	lncRNA	2.2707	0.000118633
241206_at	ENSG00000245105	lncRNA	-1.24851	0.0275288		243924_at	ENSG00000232677	lncRNA	2.13519	0.000486853
240380_at	ENSG00000250436	lncRNA	-1.09857	0.0305462		242786_at	ENSG00000246273	lncRNA	2.09232	4.98e-05
237509_at	ENSG00000261340	lncRNA	-0.952345	0.0478321		65588_at	ENSG00000196756	lncRNA	1.17856	0.0115705
239999_at	ENSG00000215386	lncRNA	-1.00721	0.017036		1557146_a_at	ENSG00000261713	lncRNA	1.31593	0.0442891
1560679_at	ENSG00000281162	lncRNA	-1.57627	0.00254036		1557166_at	ENSG00000232470	lncRNA	1.37296	0.0231387
1561254_at	ENSG00000228742	lncRNA	-1.04997	0.0428627		1558809_s_at	ENSG00000267254	lncRNA	0.866382	0.0393702
1559033_at	ENSG00000250056	lncRNA	-1.54109	0.00149883		243776_at	ENSG00000250781	lncRNA	1.32839	0.0159452
206754_s_at	ENSG00000269353	lncRNA	-3.20812	9.61e-07		1555869_a_at	ENSG00000236013	lncRNA	1.23704	0.0134598
230577_at	ENSG00000237949	lncRNA	-3.74293	3.06e-07		1562381_at	ENSG00000206508	lncRNA	1.42245	0.00700468
230132_at	ENSG00000267107	lncRNA	-1.18467	0.0103386		1561530_at	ENSG00000237101	lncRNA	1.06951	0.0379857
238091_at	ENSG00000262061	lncRNA	-1.25251	0.0159754		1555822_at	ENSG00000218839	lncRNA	1.05445	0.0410784
232090_at	ENSG00000230630	lncRNA	-2.61002	3.26e-05		1556901_s_at	ENSG00000231290	lncRNA	1.39852	0.0127413
230120_s_at	ENSG00000214184	lncRNA	-1.89574	9.7e-05		1558186_s_at	ENSG00000266923	lncRNA	1.08502	0.0431416
229784_at	ENSG00000223749	lncRNA	-0.930773	0.0447632		1558186_s_at	ENSG00000205056	lncRNA	1.08502	0.0431416
215970_at	ENSG00000237250	lncRNA	-1.10705	0.0360734		243924_at	ENSG00000226686	lncRNA	2.13519	0.000486853
230316_at	ENSG00000273350	lncRNA	-1.92281	0.000683189		233135_at	ENSG00000233123	lncRNA	1.06115	0.0342688
1556229_at	ENSG00000261916	lncRNA	-1.10582	0.0266434		231952_at	ENSG00000274828	lncRNA	1.2901	0.00563605
237576_x_at	ENSG00000231421	lncRNA	-0.898762	0.0395621		239639_at	ENSG00000262772	lncRNA	1.18038	0.0272384
237661_at	ENSG00000273552	lncRNA	-1.59569	0.00109746		214123_s_at	ENSG00000249673	lncRNA	1.33538	0.00482976
1556474_a_at	ENSG00000281099	lncRNA	-1.26905	0.0252245		1569114_at	ENSG00000224738	lncRNA	1.05592	0.0374779
244385_at	ENSG00000225489	lncRNA	-1.85181	0.000210037		232242_at	ENSG00000241472	lncRNA	1.09955	0.0483746
244635_s_at	ENSG00000287811	lncRNA	-1.02193	0.0448675		1562653_at	ENSG00000232900	lncRNA	1.11191	0.0300201
220479_at	ENSG00000280837	lncRNA	-1.53354	0.0200581		243435_at	ENSG00000269821	lncRNA	1.16265	0.0179602
239380_at	ENSG00000236882	lncRNA	-3.07666	4.31e-09		224387_at	ENSG00000286681	lncRNA	1.30308	0.0180174
1563298_at	ENSG00000225765	lncRNA	-1.38856	0.00672132		1558765_a_at	ENSG00000261202	lncRNA	1.07113	0.0212949
1564281_at	ENSG00000250682	lncRNA	-0.912963	0.049578		238021_s_at	ENSG00000245694	lncRNA	2.92219	1.92e-05
1556388_a_at	ENSG00000243818	lncRNA	-1.73411	0.00788744		208753_s_at	ENSG00000276148	lncRNA	0.995766	0.0274987
210199_at	ENSG00000286549	lncRNA	-2.36222	0.000899752		208753_s_at	ENSG00000274105	lncRNA	0.995766	0.0274987
1552440_at	ENSG00000287715	lncRNA	-1.84332	0.000208561		1562670_at	ENSG00000258742	lncRNA	0.964346	0.041793
232878_at	ENSG00000247809	lncRNA	-2.18853	5.74e-05		1567575_at	ENSG00000255496	lncRNA	1.31075	0.0280092
236822_at	ENSG00000259359	lncRNA	-1.88117	0.00127855		242663_at	ENSG00000261824	lncRNA	1.5431	0.0021139
206424_at	ENSG00000285846	lncRNA	-2.68707	1.54e-05		237563_s_at	ENSG00000233461	lncRNA	1.27043	0.0151551
231483_at	ENSG00000226733	lncRNA	-1.43435	0.0205994		235322_at	ENSG00000267575	lncRNA	1.4076	0.00225778
242784_at	ENSG00000205622	lncRNA	-1.41241	0.0149856		230096_at	ENSG00000238017	lncRNA	1.31185	0.009532
237595_at	ENSG00000224702	lncRNA	-0.998796	0.026799		1568615_a_at	ENSG00000249700	lncRNA	1.16595	0.0183948
244604_at	ENSG00000233967	lncRNA	-1.04782	0.0457422		239973_at	ENSG00000228649	lncRNA	1.59746	0.000618517
1553519_at	ENSG00000178457	lncRNA	-1.1078	0.0357155		1559528_at	ENSG00000249592	lncRNA	2.14973	0.000590548
1560337_at	ENSG00000253734	lncRNA	-1.00605	0.0376135		1561083_at	ENSG00000260913	lncRNA	1.4028	0.00547007
237757_at	ENSG00000267391	lncRNA	-1.11033	0.0221307		1555822_at	ENSG00000262927	lncRNA	1.05445	0.0410784
240408_at	ENSG00000287104	lncRNA	-1.24745	0.0180942		230149_at	ENSG00000272936	lncRNA	1.66221	0.00101566
236334_at	ENSG00000272760	lncRNA	-1.32817	0.00719437		1559492_at	ENSG00000257698	lncRNA	1.32863	0.0159279
236334_at	ENSG00000214106	lncRNA	-1.32817	0.00719437		1562670_at	ENSG00000280805	lncRNA	0.964346	0.041793
1562223_at	ENSG00000233408	lncRNA	-1.61407	0.0116121		1567612_at	ENSG00000228124	lncRNA	1.04058	0.0427307
236334_at	ENSG00000273183	lncRNA	-1.32817	0.00719437		1556190_s_at	ENSG00000237807	lncRNA	1.43244	0.00724696
240184_at	ENSG00000241359	lncRNA	-0.976161	0.0455506		239113_at	ENSG00000234215	lncRNA	0.967093	0.0434312
216320_x_at	ENSG00000259970	lncRNA	-1.16436	0.00618229		228038_at	ENSG00000242808	lncRNA	1.69617	0.0115221
224342_x_at	ENSG00000286129	lncRNA	-1.3224	0.0282585		230948_at	ENSG00000269973	lncRNA	1.11716	0.0245628
240747_at	ENSG00000259188	lncRNA	-1.1833	0.0280429		221974_at	ENSG00000224078	lncRNA	1.10893	0.0454406
1557856_at	ENSG00000275552	lncRNA	-1.14158	0.0276444		240682_at	ENSG00000253314	lncRNA	1.21324	0.0193055
1556677_at	ENSG00000233070	lncRNA	-1.18565	0.0286345		219880_at	ENSG00000233937	lncRNA	1.49313	0.0015792
1562223_at	ENSG00000257504	lncRNA	-1.61407	0.0116121		1557507_at	ENSG00000248275	lncRNA	1.71395	0.0020292
1557208_at	ENSG00000225778	lncRNA	-1.04887	0.0490799		235147_at	ENSG00000225953	lncRNA	1.76032	0.00164858
1556489_at	ENSG00000187600	lncRNA	-1.22227	0.0276217		228977_at	ENSG00000278291	lncRNA	2.59065	1.85e-05
1562610_at	ENSG00000230333	lncRNA	-1.66419	0.00125314		232300_at	ENSG00000273413	lncRNA	1.18253	0.0188921
238113_at	ENSG00000227258	lncRNA	-1.59912	0.00215477		232300_at	ENSG00000272734	lncRNA	1.18253	0.0188921
236141_at	ENSG00000237125	lncRNA	-2.28728	0.000198983		227349_at	ENSG00000244332	lncRNA	2.43538	1.19e-05
1569297_at	ENSG00000282594	lncRNA	-1.27224	0.0250657		229870_at	ENSG00000268403	lncRNA	1.22509	0.023699
1559573_at	ENSG00000249173	lncRNA	-2.7686	1.19e-06		215514_at	ENSG00000273487	lncRNA	1.37753	0.0176669
240872_at	ENSG00000236267	lncRNA	-1.4714	0.00996237		200943_at	ENSG00000198496	lncRNA	0.907087	0.0345332
223820_at	ENSG00000256967	lncRNA	-2.2159	3.99e-05		236188_s_at	ENSG00000183562	lncRNA	1.02873	0.0406865
224142_s_at	ENSG00000185700	lncRNA	-1.17885	0.0215471		1562915_at	ENSG00000254278	lncRNA	1.06496	0.0225839
232227_at	ENSG00000228401	lncRNA	-1.26111	0.00726174		1556593_s_at	ENSG00000241679	lncRNA	1.1688	0.0246158
225381_at	ENSG00000255248	lncRNA	-1.25775	0.0179487		1561455_at	ENSG00000267134	lncRNA	1.04699	0.0375197
1554413_s_at	ENSG00000198106	lncRNA	-1.63299	0.00198541		1561090_at	ENSG00000266952	lncRNA	1.10283	0.0339341
1569492_at	ENSG00000282493	lncRNA	-1.09452	0.0253099		242596_at	ENSG00000272941	lncRNA	1.09346	0.0280662
227092_at	ENSG00000282481	lncRNA	-1.27639	0.0155485		1560937_at	ENSG00000225213	lncRNA	1.15354	0.0371504
1562223_at	ENSG00000257395	lncRNA	-1.61407	0.0116121		1558750_a_at	ENSG00000187951	lncRNA	1.98231	0.000279327
214696_at	ENSG00000186594	lncRNA	-1.16426	0.0150533		1557389_at	ENSG00000280693	lncRNA	1.16092	0.0308775
237031_at	ENSG00000261578	lncRNA	-1.8943	0.00211803		237942_at	ENSG00000234617	lncRNA	1.1515	0.0250077
203615_x_at	ENSG00000260280	lncRNA	-1.57315	0.00119153		1560634_a_at	ENSG00000237479	lncRNA	1.9076	6.25e-05
1561339_at	ENSG00000260930	lncRNA	-1.03214	0.0262118		1560634_a_at	ENSG00000236295	lncRNA	1.9076	6.25e-05
228101_at	ENSG00000243888	lncRNA	-1.07911	0.0480901		228781_at	ENSG00000260461	lncRNA	1.10592	0.0152689
1556888_at	ENSG00000286330	lncRNA	-1.22751	0.0442497		229013_at	ENSG00000285331	lncRNA	1.40672	0.00495763
231557_at	ENSG00000250604	lncRNA	-1.00411	0.0389245		235126_at	ENSG00000198468	lncRNA	1.5144	0.00213927
1561386_at	ENSG00000183154	lncRNA	-1.16855	0.0158247		220211_at	ENSG00000282176	lncRNA	1.48322	0.00321204
1563610_at	ENSG00000248538	lncRNA	-2.3805	4.29e-05		213801_x_at	ENSG00000282914	lncRNA	0.982852	0.0157851
240361_at	ENSG00000269985	lncRNA	-1.84887	0.00258664		1561036_at	ENSG00000225518	lncRNA	1.2243	0.0234829
1559363_at	ENSG00000258867	lncRNA	-1.183	0.0172739		236398_s_at	ENSG00000238005	lncRNA	1.233	0.0285522
233021_at	ENSG00000227354	lncRNA	-1.0395	0.0275282		1559678_s_at	ENSG00000245857	lncRNA	1.15767	0.0422795
1570490_at	ENSG00000260377	lncRNA	-1.27213	0.0135265		235373_at	ENSG00000247498	lncRNA	1.07034	0.0233508
231376_at	ENSG00000237327	lncRNA	-2.0025	0.00117132		238397_at	ENSG00000175604	lncRNA	0.922663	0.0485059
233958_at	ENSG00000243694	lncRNA	-1.72669	0.00172011		218054_s_at	ENSG00000268983	lncRNA	1.21289	0.00893847
224142_s_at	ENSG00000183385	lncRNA	-1.17885	0.0215471		1561427_at	ENSG00000236340	lncRNA	1.09746	0.024884
223757_at	ENSG00000258498	lncRNA	-1.7287	0.00153856		233551_at	ENSG00000235244	lncRNA	1.14914	0.0213583
217013_at	ENSG00000286921	lncRNA	-1.97667	0.000177728		220755_s_at	ENSG00000285565	lncRNA	1.41379	0.00198714
1569452_at	ENSG00000282005	lncRNA	-1.31118	0.0102298		220755_s_at	ENSG00000204387	lncRNA	1.41379	0.00198714
1563265_at	ENSG00000229005	lncRNA	-1.4445	0.0088357		1557644_at	ENSG00000267750	lncRNA	1.34802	0.0393529
231364_at	ENSG00000237928	lncRNA	-1.60014	0.00554385		224794_s_at	ENSG00000273186	lncRNA	1.29902	0.0235261
1556474_a_at	ENSG00000280591	lncRNA	-1.26905	0.0252245		1553918_at	ENSG00000236384	lncRNA	1.04831	0.0192102
203615_x_at	ENSG00000213599	lncRNA	-1.57315	0.00119153		240365_at	ENSG00000267374	lncRNA	1.34986	0.0211766
219076_s_at	ENSG00000256632	lncRNA	-1.22554	0.00378158		1558794_at	ENSG00000223482	lncRNA	1.0465	0.0173754
239580_at	ENSG00000260244	lncRNA	-1.74717	0.00335053		235464_at	ENSG00000230551	lncRNA	1.19858	0.00788812
1569297_at	ENSG00000253595	lncRNA	-1.27224	0.0250657		1553608_a_at	ENSG00000215533	lncRNA	1.27837	0.0353289
238619_at	ENSG00000271204	lncRNA	-1.06463	0.0152325		228277_at	ENSG00000261487	lncRNA	1.27267	0.0100333
230120_s_at	ENSG00000284879	lncRNA	-1.89574	9.7e-05		1562310_at	ENSG00000229805	lncRNA	1.44891	0.0156409
1569823_at	ENSG00000260790	lncRNA	-1.20644	0.0315903		239863_at	ENSG00000259994	lncRNA	1.30626	0.0124138
227719_at	ENSG00000236711	lncRNA	-0.999326	0.0326237		1561034_at	ENSG00000224149	lncRNA	1.57168	0.0015313
206380_s_at	ENSG00000283743	lncRNA	-4.21404	1.07e-09		1561034_at	ENSG00000224127	lncRNA	1.57168	0.0015313
214696_at	ENSG00000282800	lncRNA	-1.16426	0.0150533		1562381_at	ENSG00000206446	lncRNA	1.42245	0.00700468
239336_at	ENSG00000276107	lncRNA	-1.3782	0.0372768		214862_x_at	ENSG00000260400	lncRNA	1.20676	0.0109895
231140_at	ENSG00000258604	lncRNA	-2.37944	1.74e-05		239319_at	ENSG00000248663	lncRNA	1.56023	0.0118396
1563610_at	ENSG00000285236	lncRNA	-2.3805	4.29e-05		242628_at	ENSG00000284634	lncRNA	1.25155	0.0163772
223820_at	ENSG00000288383	lncRNA	-2.2159	3.99e-05		1561215_at	ENSG00000260742	lncRNA	1.17063	0.0484826
						1561104_at	ENSG00000225730	lncRNA	1.17277	0.019309
						230685_at	ENSG00000245937	lncRNA	1.25373	0.0149927
						1555743_s_at	ENSG00000254488	lncRNA	1.35432	0.00465576
						207280_at	ENSG00000254835	lncRNA	0.922845	0.044453
						1568683_at	ENSG00000260630	lncRNA	0.974951	0.0355961
						230096_at	ENSG00000227856	lncRNA	1.31185	0.009532
						1562988_at	ENSG00000268573	lncRNA	1.95243	0.000925634
						1562245_a_at	ENSG00000288253	lncRNA	1.48733	0.0252399
						1561485_at	ENSG00000270540	lncRNA	1.03518	0.0266252
						236429_at	ENSG00000269825	lncRNA	1.81502	0.00170035
						217466_x_at	ENSG00000235979	lncRNA	1.20528	0.0157725
						238898_at	ENSG00000234753	lncRNA	1.25169	0.0399253
						1556917_a_at	ENSG00000248529	lncRNA	1.05403	0.0454785
						230902_at	ENSG00000245526	lncRNA	1.04747	0.0322616
						229050_s_at	ENSG00000232019	lncRNA	1.51328	0.000858162
						224073_at	ENSG00000213888	lncRNA	1.63019	0.00262717
						1559821_at	ENSG00000286391	lncRNA	1.32687	0.00519416
						225065_x_at	ENSG00000175061	lncRNA	0.995401	0.0279292
						1569306_at	ENSG00000287697	lncRNA	1.85239	0.00146864
						217704_x_at	ENSG00000263603	lncRNA	1.03414	0.0147982
						1561204_at	ENSG00000286434	lncRNA	1.21468	0.0168367
						1565616_at	ENSG00000213742	lncRNA	1.06442	0.0419195
						225547_at	ENSG00000245910	lncRNA	1.10975	0.00727745
						236854_at	ENSG00000235621	lncRNA	0.987079	0.0450664
						229782_at	ENSG00000255794	lncRNA	1.75057	0.00735935
						233016_at	ENSG00000229191	lncRNA	1.03384	0.0314451
						1563362_at	ENSG00000259981	lncRNA	1.20313	0.0223225
						208926_at	ENSG00000203463	lncRNA	1.59641	0.000465414
						228048_at	ENSG00000237149	lncRNA	1.15406	0.0169862
						1555822_at	ENSG00000248893	lncRNA	1.05445	0.0410784
						209372_x_at	ENSG00000230269	lncRNA	1.3013	0.00767522
						227517_s_at	ENSG00000234741	lncRNA	1.7515	0.000194841
						1560542_at	ENSG00000228137	lncRNA	1.30888	0.00915497
						225799_at	ENSG00000285016	lncRNA	1.84308	7.61e-05
						1560542_at	ENSG00000215424	lncRNA	1.30888	0.00915497
						225799_at	ENSG00000172965	lncRNA	1.84308	7.61e-05
						1562381_at	ENSG00000226378	lncRNA	1.42245	0.00700468
						1553226_at	ENSG00000259527	lncRNA	1.29277	0.03295
						1555822_at	ENSG00000282591	lncRNA	1.05445	0.0410784
						1562381_at	ENSG00000230017	lncRNA	1.42245	0.00700468
						1557463_at	ENSG00000259462	lncRNA	1.50043	0.00284418
						1569923_s_at	ENSG00000250682	lncRNA	1.28521	0.0190624
						239210_at	ENSG00000269887	lncRNA	0.998729	0.0209412
						1556421_at	ENSG00000248801	lncRNA	1.42491	0.0027596
						228601_at	ENSG00000224189	lncRNA	3.20482	2.55e-05
						1557475_at	ENSG00000256193	lncRNA	1.16366	0.0358905
						232965_at	ENSG00000267213	lncRNA	1.44987	0.00768378
						240585_at	ENSG00000287778	lncRNA	1.23483	0.0140359
						221634_at	ENSG00000286104	lncRNA	1.258	0.00455002
						1557274_at	ENSG00000238273	lncRNA	1.47008	0.00579895
						227921_at	ENSG00000280018	lncRNA	1.59422	0.000393053
						1569807_at	ENSG00000236720	lncRNA	1.26864	0.00812197
						1552618_at	ENSG00000243155	lncRNA	1.5998	0.00307083
						240662_at	ENSG00000239994	lncRNA	1.31938	0.0311648
						1559957_a_at	ENSG00000223768	lncRNA	1.27306	0.025475
						1553438_at	ENSG00000184224	lncRNA	0.977588	0.0335206
						242691_at	ENSG00000268205	lncRNA	1.16872	0.0322214
						230696_at	ENSG00000260442	lncRNA	1.11316	0.0208639
						1561693_at	ENSG00000237463	lncRNA	1.12461	0.0312438
						1568812_at	ENSG00000237166	lncRNA	1.04345	0.0448883
						230366_at	ENSG00000232645	lncRNA	1.01464	0.049869
						230096_at	ENSG00000236912	lncRNA	1.31185	0.009532
						227452_at	ENSG00000227036	lncRNA	1.631	0.00300693
						1564359_a_at	ENSG00000233098	lncRNA	1.49741	0.0102977
						1562601_at	ENSG00000205054	lncRNA	0.998776	0.0385225
						236074_at	ENSG00000234327	lncRNA	1.50027	0.00295215
						1569748_at	ENSG00000271806	lncRNA	0.927916	0.0483326
						1561252_at	ENSG00000281296	lncRNA	1.18458	0.0462327
						1564372_s_at	ENSG00000177640	lncRNA	1.36098	0.0159756
						1555344_at	ENSG00000253656	lncRNA	1.36982	0.0173242
						1557348_at	ENSG00000247134	lncRNA	1.41904	0.0110763
						239344_at	ENSG00000279249	lncRNA	1.0495	0.0453616
						237178_at	ENSG00000233086	lncRNA	1.18232	0.0154002
						1562049_at	ENSG00000231013	lncRNA	1.33597	0.0350687
						1561252_at	ENSG00000220891	lncRNA	1.18458	0.0462327
						244446_at	ENSG00000250582	lncRNA	1.1992	0.0455749
						224610_at	ENSG00000255717	lncRNA	1.43115	0.000891632
						1556805_at	ENSG00000286254	lncRNA	0.967259	0.0401237
						1555822_at	ENSG00000249054	lncRNA	1.05445	0.0410784
						242881_x_at	ENSG00000206195	lncRNA	2.48923	9.01e-06
						228116_at	ENSG00000272872	lncRNA	2.44502	2.28e-05
						242038_at	ENSG00000231999	lncRNA	1.05459	0.0211972
						1562081_a_at	ENSG00000226722	lncRNA	1.27094	0.0102298
						1559079_at	ENSG00000259831	lncRNA	1.32493	0.00737086
						234180_at	ENSG00000264705	lncRNA	1.41051	0.0135622
						1561105_at	ENSG00000285051	lncRNA	1.69086	0.00363002
						1564220_a_at	ENSG00000249550	lncRNA	1.53015	0.0118856
						1559501_at	ENSG00000236830	lncRNA	0.980187	0.0400947
						244325_at	ENSG00000233570	lncRNA	1.16573	0.0328761
						1553392_at	ENSG00000240758	lncRNA	1.05852	0.0316151
						1569885_at	ENSG00000242759	lncRNA	0.967123	0.0407646
						1561529_at	ENSG00000260611	lncRNA	1.45657	0.0150184
						1562099_at	ENSG00000285407	lncRNA	1.14248	0.030756
						240685_at	ENSG00000248809	lncRNA	1.36879	0.0117764
						229689_s_at	ENSG00000228748	lncRNA	1.40104	0.00274664
						1556789_a_at	ENSG00000238197	lncRNA	1.27773	0.00767271
						232450_at	ENSG00000233593	lncRNA	1.71527	0.00628161
						1560306_at	ENSG00000265625	lncRNA	1.18136	0.027758
						1556447_at	ENSG00000226567	lncRNA	1.26417	0.0238861
						1563462_at	ENSG00000249464	lncRNA	1.24042	0.049627
						227437_at	ENSG00000248008	lncRNA	1.8316	0.000315995
						233582_at	ENSG00000272449	lncRNA	1.14422	0.0355026
						243367_at	ENSG00000232527	lncRNA	2.6141	3.09e-05
						1558046_x_at	ENSG00000285756	lncRNA	1.24738	0.00878205
						1561134_at	ENSG00000228789	lncRNA	1.1735	0.0160765
						219376_at	ENSG00000203279	lncRNA	0.914697	0.0324093
						219376_at	ENSG00000242375	lncRNA	0.914697	0.0324093
						229628_s_at	ENSG00000255036	lncRNA	1.22248	0.0322848
						237945_at	ENSG00000225746	lncRNA	1.51817	0.012296
						229050_s_at	ENSG00000233016	lncRNA	1.51328	0.000858162
						239558_at	ENSG00000234884	lncRNA	1.12604	0.0361564
						220703_at	ENSG00000232656	lncRNA	1.20005	0.0239672
						233975_at	ENSG00000180259	lncRNA	1.10502	0.0334073
						239565_at	ENSG00000233871	lncRNA	1.06291	0.0250539
						233277_at	ENSG00000176124	lncRNA	1.2871	0.0199529
						237365_at	ENSG00000230314	lncRNA	1.14301	0.0420085
						239010_at	ENSG00000287151	lncRNA	1.51193	0.00573937
						1562640_at	ENSG00000253552	lncRNA	1.87404	0.00182678
						205047_s_at	ENSG00000284707	lncRNA	2.0836	0.000247069
						231365_at	ENSG00000253187	lncRNA	1.27571	0.0112148
						236691_at	ENSG00000272667	lncRNA	1.38484	0.00831646
						236691_at	ENSG00000286873	lncRNA	1.38484	0.00831646
						233582_at	ENSG00000281734	lncRNA	1.14422	0.0355026
						234437_at	ENSG00000261019	lncRNA	1.28313	0.0165479
						215302_at	ENSG00000247081	lncRNA	1.26327	0.0156496
						230096_at	ENSG00000235663	lncRNA	1.31185	0.009532
						237161_at	ENSG00000259705	lncRNA	1.36205	0.0083558
						237115_at	ENSG00000232874	lncRNA	1.13507	0.0292171
						237223_at	ENSG00000234690	lncRNA	1.20695	0.0139671
						1560207_at	ENSG00000253327	lncRNA	1.08354	0.0371272
						1559504_at	ENSG00000225206	lncRNA	1.58501	0.00351238
						216722_at	ENSG00000259849	lncRNA	1.25478	0.0442682
						1570120_at	ENSG00000228933	lncRNA	2.03379	0.000262454
						220211_at	ENSG00000177340	lncRNA	1.48322	0.00321204
						1559116_s_at	ENSG00000273382	lncRNA	1.38149	0.00850125
						1562742_at	ENSG00000230817	lncRNA	1.726	0.00412579
						1557022_at	ENSG00000245832	lncRNA	1.07931	0.0475548
						239005_at	ENSG00000274020	lncRNA	1.29582	0.010648
						223633_s_at	ENSG00000272405	lncRNA	1.71158	0.0046888
						223633_s_at	ENSG00000229953	lncRNA	1.71158	0.0046888
						236387_at	ENSG00000224043	lncRNA	1.30262	0.0157538
						1558794_at	ENSG00000225484	lncRNA	1.0465	0.0173754
						240818_at	ENSG00000257599	lncRNA	1.12349	0.012309
						229761_at	ENSG00000269994	lncRNA	1.02856	0.0348731
						206361_at	ENSG00000256813	lncRNA	1.37562	0.0132403
						1556316_s_at	ENSG00000281335	lncRNA	2.38174	0.000124589
						1564471_at	ENSG00000258729	lncRNA	1.75786	0.000910094
						243698_at	ENSG00000229452	lncRNA	0.969446	0.0399937
						225836_s_at	ENSG00000278356	lncRNA	1.37492	0.0197588
						244088_at	ENSG00000273492	lncRNA	1.48121	0.00204111
						242087_x_at	ENSG00000228109	lncRNA	1.69962	0.00225212
						230956_at	ENSG00000196167	lncRNA	1.94388	0.000129152
						225799_at	ENSG00000222041	lncRNA	1.84308	7.61e-05
						229570_at	ENSG00000273619	lncRNA	1.29996	0.015049
						236336_at	ENSG00000225439	lncRNA	1.8759	0.000705616
						1568826_at	ENSG00000281706	lncRNA	1.36954	0.0114862
						1557638_at	ENSG00000288062	lncRNA	1.12758	0.0452701
						239926_at	ENSG00000247137	lncRNA	0.892956	0.0380028
						239926_at	ENSG00000269939	lncRNA	0.892956	0.0380028
						228455_at	ENSG00000273373	lncRNA	1.13097	0.00860699
						231952_at	ENSG00000282330	lncRNA	1.2901	0.00563605
						1555822_at	ENSG00000226516	lncRNA	1.05445	0.0410784
						1562381_at	ENSG00000214922	lncRNA	1.42245	0.00700468
						1557149_at	ENSG00000226900	lncRNA	1.21258	0.0314946
						215011_at	ENSG00000242125	lncRNA	1.02206	0.0167751
						1560659_at	ENSG00000232931	lncRNA	0.996848	0.0240155
						239625_at	ENSG00000271327	lncRNA	1.50591	0.00144659
						243363_at	ENSG00000232021	lncRNA	1.20307	0.0103776
						222087_at	ENSG00000249859	lncRNA	1.46748	0.00532378
						232790_at	ENSG00000234171	lncRNA	1.31227	0.00477387
						1563397_at	ENSG00000238201	lncRNA	1.33821	0.00832855
						1559678_s_at	ENSG00000285156	lncRNA	1.15767	0.0422795
						1555822_at	ENSG00000288464	lncRNA	1.05445	0.0410784

## Sheet: supplementary dataset S4
DATASET S4 Posiively and negatiley regulated DELncRNAs in GEO dataset GSE83148. DELncRNAs, differentially expressed lncRNA; LOGFC, Log Fold change; PV, P value
Negatively Regulated LncRNA in GSE83148 (P<0.05)						Positively Regulated LncRNA in GSE831348 (P<0.05)
AFFY HG U133 Plus 2 probe	Gene stable ID	Gene type	LOGFC	PV		AFFY HG U133 Plus 2 probe	Gene stable ID	Gene type	LOGFC	PV
240230_s_at	ENSG00000151303	lncRNA	-0.134116	0.0157496		243124_at	ENSG00000103472	lncRNA	0.113591	0.048297
243495_s_at	ENSG00000177369	lncRNA	-0.71344	4.8e-12		1570465_at	ENSG00000115934	lncRNA	0.134651	0.0227488
240230_s_at	ENSG00000178440	lncRNA	-0.134116	0.0157496		215629_s_at	ENSG00000116652	lncRNA	0.32976	0.000245384
241475_at	ENSG00000181097	lncRNA	-0.150539	0.0153986		232605_s_at	ENSG00000120664	lncRNA	0.247335	1.09e-05
227474_at	ENSG00000189223	lncRNA	-0.193223	0.0464231		233804_at	ENSG00000122043	lncRNA	0.171594	0.000254807
215123_at	ENSG00000196696	lncRNA	-0.455493	0.000940051		207161_at	ENSG00000122548	lncRNA	0.14063	0.0319789
1569341_at	ENSG00000203362	lncRNA	-0.204755	0.00855787		234861_at	ENSG00000124835	lncRNA	0.208985	0.00019914
215185_at	ENSG00000204054	lncRNA	-0.104529	0.0336713		234356_at	ENSG00000124915	lncRNA	0.12444	0.00358918
1564224_x_at	ENSG00000205885	lncRNA	-0.212768	9.24e-07		230539_at	ENSG00000125804	lncRNA	0.272023	0.000416907
243397_at	ENSG00000213742	lncRNA	-0.114192	0.030007		233598_at	ENSG00000125899	lncRNA	0.193375	0.00015616
1569672_at	ENSG00000215256	lncRNA	-0.17092	0.00109951		224997_x_at	ENSG00000130600	lncRNA	0.426076	4.95e-09
236494_x_at	ENSG00000223745	lncRNA	-0.18867	0.000343082		211460_at	ENSG00000131007	lncRNA	0.145306	0.0137534
1558906_a_at	ENSG00000223891	lncRNA	-0.143668	0.0148143		232987_at	ENSG00000131484	lncRNA	0.235718	0.00120026
1557850_at	ENSG00000224116	lncRNA	-0.122144	0.0134741		224041_at	ENSG00000131538	lncRNA	0.155535	0.000495675
232422_at	ENSG00000224356	lncRNA	-0.141706	0.0200809		224041_at	ENSG00000131548	lncRNA	0.155535	0.000495675
1563043_at	ENSG00000224514	lncRNA	-0.142095	0.032734		224181_at	ENSG00000132204	lncRNA	0.198013	8.25e-05
228169_s_at	ENSG00000225057	lncRNA	-0.118677	0.0135214		233326_at	ENSG00000145075	lncRNA	0.2346	1.82e-05
1569311_at	ENSG00000225470	lncRNA	-0.204463	0.00483695		1555095_at	ENSG00000146521	lncRNA	0.153118	0.0180243
244385_at	ENSG00000225489	lncRNA	-0.222627	0.00458384		1553708_at	ENSG00000146666	lncRNA	0.510743	1.13e-08
238113_at	ENSG00000227258	lncRNA	-0.155706	0.0042613		234309_at	ENSG00000147753	lncRNA	0.206271	0.000133557
233871_at	ENSG00000227906	lncRNA	-0.13933	0.0159088		234309_at	ENSG00000147761	lncRNA	0.206271	0.000133557
1557169_x_at	ENSG00000228223	lncRNA	-0.206665	0.00571589		232953_at	ENSG00000149656	lncRNA	0.211625	0.00118397
1557996_at	ENSG00000228434	lncRNA	-0.245238	0.00292398		215972_at	ENSG00000152931	lncRNA	0.405627	3.39e-13
1563265_at	ENSG00000229005	lncRNA	-0.213526	0.0131965		242295_at	ENSG00000162947	lncRNA	0.289251	6.34e-07
226663_at	ENSG00000229152	lncRNA	-0.146106	0.0245124		228564_at	ENSG00000163364	lncRNA	0.147076	0.00339051
234020_x_at	ENSG00000229839	lncRNA	-0.211976	0.0025001		1562832_at	ENSG00000163915	lncRNA	0.187628	0.000511329
209372_x_at	ENSG00000230269	lncRNA	-0.194394	0.00117696		235171_at	ENSG00000167912	lncRNA	0.438336	9.37e-06
239008_at	ENSG00000230590	lncRNA	-0.312767	0.000230286		1570327_at	ENSG00000168746	lncRNA	0.129785	0.0072393
235941_s_at	ENSG00000230663	lncRNA	-0.193444	0.0117852		228040_at	ENSG00000170161	lncRNA	0.075399	0.0421987
1556820_a_at	ENSG00000231607	lncRNA	-0.160778	0.0050951		1553086_at	ENSG00000171987	lncRNA	0.18599	0.00828895
1558474_at	ENSG00000232611	lncRNA	-0.220587	0.0021244		1562056_at	ENSG00000172965	lncRNA	0.303372	4.45e-06
235941_s_at	ENSG00000233522	lncRNA	-0.193444	0.0117852		1557652_a_at	ENSG00000173811	lncRNA	0.235863	0.000169684
229480_at	ENSG00000234456	lncRNA	-0.146747	0.0360632		220678_at	ENSG00000173862	lncRNA	0.21957	6.41e-07
1562718_at	ENSG00000234509	lncRNA	-0.256298	0.00171113		1556839_s_at	ENSG00000174171	lncRNA	0.190366	0.000367835
64432_at	ENSG00000234608	lncRNA	-0.132848	0.00556732		1554203_at	ENSG00000174680	lncRNA	0.197956	0.000216255
242118_x_at	ENSG00000235142	lncRNA	-0.346382	7.96e-07		227963_at	ENSG00000175061	lncRNA	0.157991	0.0145538
228919_at	ENSG00000235244	lncRNA	-0.148849	0.0192957		239120_at	ENSG00000175147	lncRNA	0.207492	0.00056586
1560697_at	ENSG00000236333	lncRNA	-0.217051	0.0010013		230539_at	ENSG00000175170	lncRNA	0.272023	0.000416907
244824_at	ENSG00000236819	lncRNA	-0.101968	0.0229344		1564327_at	ENSG00000175604	lncRNA	0.154086	0.000945226
238104_at	ENSG00000236871	lncRNA	-0.16143	7.05e-05		1553417_at	ENSG00000175728	lncRNA	0.265212	3.28e-07
239380_at	ENSG00000236882	lncRNA	-0.430592	0.00284641		1562367_at	ENSG00000175746	lncRNA	0.23462	0.000536867
231886_at	ENSG00000238009	lncRNA	-0.305101	4.66e-05		233277_at	ENSG00000176124	lncRNA	0.323121	7.69e-10
217591_at	ENSG00000239628	lncRNA	-0.103549	0.0373196		1563612_at	ENSG00000176515	lncRNA	0.336128	8.72e-07
222128_at	ENSG00000240291	lncRNA	-0.161424	0.00292698		1556725_a_at	ENSG00000176593	lncRNA	0.295433	3.73e-06
241936_x_at	ENSG00000241288	lncRNA	-0.108071	0.028707		1553311_at	ENSG00000176659	lncRNA	0.351292	3.14e-07
1557293_at	ENSG00000242086	lncRNA	-0.400536	2.4e-06		224007_at	ENSG00000176728	lncRNA	0.237583	0.00130406
240230_s_at	ENSG00000242288	lncRNA	-0.134116	0.0157496		239470_at	ENSG00000176753	lncRNA	0.174651	0.00278993
214657_s_at	ENSG00000245532	lncRNA	-0.249587	0.000105788		223973_at	ENSG00000176840	lncRNA	0.17323	0.000865205
1560209_at	ENSG00000247572	lncRNA	-0.780334	8.18e-13		228989_at	ENSG00000176912	lncRNA	0.221267	0.000233191
1559528_at	ENSG00000249592	lncRNA	-0.326086	9.56e-06		236360_at	ENSG00000177133	lncRNA	0.154775	0.000705672
1556171_a_at	ENSG00000250698	lncRNA	-0.108963	0.0377896		236855_at	ENSG00000177234	lncRNA	0.2398	9.54e-07
220900_at	ENSG00000251023	lncRNA	-0.173507	0.0312011		220211_at	ENSG00000177340	lncRNA	0.144631	0.00865021
224568_x_at	ENSG00000251562	lncRNA	-0.232572	0.0181287		1564372_s_at	ENSG00000177640	lncRNA	0.275169	1.06e-05
1559410_at	ENSG00000251637	lncRNA	-0.196196	0.0072482		1570383_at	ENSG00000177725	lncRNA	0.160609	0.00444292
231886_at	ENSG00000254468	lncRNA	-0.305101	4.66e-05		1559141_s_at	ENSG00000177757	lncRNA	0.31663	5.74e-08
231028_at	ENSG00000254480	lncRNA	-0.346236	0.00063005		1553519_at	ENSG00000178457	lncRNA	0.128687	0.0311808
1562924_at	ENSG00000254813	lncRNA	-0.098658	0.0286429		1553426_at	ENSG00000178722	lncRNA	0.165524	0.000943461
1569452_at	ENSG00000254815	lncRNA	-0.140061	0.0237676		239553_at	ENSG00000178734	lncRNA	0.301883	4.55e-06
1562089_at	ENSG00000255240	lncRNA	-0.492347	1.34e-10		216675_at	ENSG00000179082	lncRNA	0.212907	1.91e-06
238716_at	ENSG00000255495	lncRNA	-0.236117	1.9e-05		1564444_at	ENSG00000179447	lncRNA	0.183679	7e-05
236985_at	ENSG00000257337	lncRNA	-0.381241	6.51e-06		207751_at	ENSG00000179577	lncRNA	0.24603	3.88e-06
1558028_x_at	ENSG00000257599	lncRNA	-0.316834	1.5e-05		1553934_at	ENSG00000179676	lncRNA	0.282916	0.000671999
241774_at	ENSG00000257621	lncRNA	-0.303042	0.000890978		1553914_at	ENSG00000179755	lncRNA	0.317424	1.55e-08
211374_x_at	ENSG00000258458	lncRNA	-0.141119	0.00148682		240017_at	ENSG00000179818	lncRNA	0.244041	1.49e-05
223757_at	ENSG00000258498	lncRNA	-0.152999	0.0214947		220747_at	ENSG00000179935	lncRNA	0.176043	0.000457922
1566887_x_at	ENSG00000258593	lncRNA	-0.133446	0.00201625		1553449_at	ENSG00000180422	lncRNA	0.119086	0.0409202
232648_at	ENSG00000258682	lncRNA	-0.168368	0.0102507		1555798_at	ENSG00000180458	lncRNA	0.176303	0.00129744
1558028_x_at	ENSG00000260032	lncRNA	-0.316834	1.5e-05		1557548_at	ENSG00000180525	lncRNA	0.174215	0.00773916
230248_x_at	ENSG00000260296	lncRNA	-0.269191	5.42e-05		1563743_at	ENSG00000180869	lncRNA	0.172402	0.00216726
231886_at	ENSG00000260528	lncRNA	-0.305101	4.66e-05		1552979_at	ENSG00000181798	lncRNA	0.175604	0.00559073
234592_at	ENSG00000260633	lncRNA	-0.145204	0.000833925		1556639_at	ENSG00000181908	lncRNA	0.109275	0.0398196
232049_at	ENSG00000260686	lncRNA	-0.154806	0.030218		1559141_s_at	ENSG00000182366	lncRNA	0.31663	5.74e-08
1554771_at	ENSG00000261096	lncRNA	-0.102315	0.0312275		1562424_at	ENSG00000182648	lncRNA	0.15432	0.000806326
1556229_at	ENSG00000261916	lncRNA	-0.164655	0.00261559		233338_at	ENSG00000182824	lncRNA	0.197509	0.000963365
217704_x_at	ENSG00000263603	lncRNA	-0.318429	2.92e-08		1554953_a_at	ENSG00000182912	lncRNA	0.0875602	0.03007
1552622_s_at	ENSG00000265479	lncRNA	-0.167847	0.0397012		221179_at	ENSG00000183146	lncRNA	0.111919	0.0281916
235803_at	ENSG00000266490	lncRNA	-0.225468	0.0164577		206954_at	ENSG00000183242	lncRNA	0.132845	0.0103081
240830_at	ENSG00000267322	lncRNA	-0.139805	0.000527639		224143_at	ENSG00000183385	lncRNA	0.219836	0.000124634
1559449_a_at	ENSG00000268362	lncRNA	-0.156236	0.00494071		1564017_at	ENSG00000183535	lncRNA	0.156377	0.00078297
211289_x_at	ENSG00000268575	lncRNA	-0.121889	0.0362866		237651_x_at	ENSG00000183674	lncRNA	0.250086	2.77e-06
60794_f_at	ENSG00000269867	lncRNA	-0.241837	0.00111575		1552757_s_at	ENSG00000183784	lncRNA	0.162832	0.00436291
220352_x_at	ENSG00000269937	lncRNA	-0.083408	0.0371456		1552819_at	ENSG00000184274	lncRNA	0.111443	0.0242975
1557383_a_at	ENSG00000270605	lncRNA	-0.244179	6.6e-05		220881_at	ENSG00000184566	lncRNA	0.144106	0.00186984
231071_at	ENSG00000270673	lncRNA	-0.12244	0.00377174		1552448_a_at	ENSG00000184608	lncRNA	0.331533	5.6e-09
227884_at	ENSG00000270894	lncRNA	-0.182372	0.0492532		224292_at	ENSG00000184991	lncRNA	0.218731	1.75e-05
240230_s_at	ENSG00000271880	lncRNA	-0.134116	0.0157496		239968_at	ENSG00000185186	lncRNA	0.150158	0.0151162
217653_x_at	ENSG00000272140	lncRNA	-0.200963	2.96e-05		231303_at	ENSG00000185433	lncRNA	0.248348	7.4e-05
230351_at	ENSG00000272143	lncRNA	-0.172353	0.00174995		224143_at	ENSG00000185700	lncRNA	0.219836	0.000124634
1560935_s_at	ENSG00000274895	lncRNA	-0.15126	0.0135522		222947_at	ENSG00000186019	lncRNA	0.275118	5.31e-06
1566860_at	ENSG00000275672	lncRNA	-0.309607	0.000444241		1557557_at	ENSG00000186056	lncRNA	0.275667	3.36e-08
241475_at	ENSG00000277126	lncRNA	-0.150539	0.0153986		1556490_a_at	ENSG00000187600	lncRNA	0.138197	0.00693574
227571_at	ENSG00000277969	lncRNA	-0.16069	0.00345482		221054_s_at	ENSG00000187621	lncRNA	0.133707	0.0072632
243397_at	ENSG00000278383	lncRNA	-0.114192	0.030007		1558750_a_at	ENSG00000187951	lncRNA	0.456774	9.27e-07
1562016_at	ENSG00000278716	lncRNA	-0.107918	0.01254		233338_at	ENSG00000187979	lncRNA	0.197509	0.000963365
1557293_at	ENSG00000280512	lncRNA	-0.400536	2.4e-06		236631_at	ENSG00000188660	lncRNA	0.105258	0.0247663
1557293_at	ENSG00000280993	lncRNA	-0.400536	2.4e-06		1570049_at	ENSG00000188825	lncRNA	0.248871	7.23e-06
1557293_at	ENSG00000281060	lncRNA	-0.400536	2.4e-06		244524_at	ENSG00000189223	lncRNA	0.221261	0.000691338
1557293_at	ENSG00000281603	lncRNA	-0.400536	2.4e-06		234652_at	ENSG00000189229	lncRNA	0.1987	0.00795325
1557293_at	ENSG00000281794	lncRNA	-0.400536	2.4e-06		231440_at	ENSG00000189238	lncRNA	0.103683	0.0343818
1557293_at	ENSG00000281915	lncRNA	-0.400536	2.4e-06		1559298_a_at	ENSG00000189419	lncRNA	0.111068	0.0196113
1569452_at	ENSG00000282005	lncRNA	-0.140061	0.0237676		235892_at	ENSG00000196167	lncRNA	0.276249	0.0084042
227571_at	ENSG00000282494	lncRNA	-0.16069	0.00345482		1553497_at	ENSG00000196243	lncRNA	0.210935	3.19e-05
1557293_at	ENSG00000282953	lncRNA	-0.400536	2.4e-06		239734_at	ENSG00000196295	lncRNA	0.116098	0.0350944
1557383_a_at	ENSG00000285279	lncRNA	-0.244179	6.6e-05		234097_s_at	ENSG00000196299	lncRNA	0.1871	0.000826152
1562924_at	ENSG00000285506	lncRNA	-0.098658	0.0286429		237354_at	ENSG00000196696	lncRNA	0.204967	4.27e-05
1552622_s_at	ENSG00000285596	lncRNA	-0.167847	0.0397012		239034_at	ENSG00000196741	lncRNA	0.165717	0.0120722
1552622_s_at	ENSG00000285702	lncRNA	-0.167847	0.0397012		1568249_at	ENSG00000196756	lncRNA	0.210133	2.04e-05
1564639_at	ENSG00000285756	lncRNA	-0.281434	0.001697		235869_at	ENSG00000196951	lncRNA	0.115677	0.0164371
1557222_at	ENSG00000286912	lncRNA	-0.154173	0.0122616		234117_at	ENSG00000197085	lncRNA	0.235576	2.96e-05
227681_at	ENSG00000287387	lncRNA	-0.213197	0.00916001		206819_at	ENSG00000197210	lncRNA	0.307137	0.000104432
1564224_x_at	ENSG00000288352	lncRNA	-0.212768	9.24e-07		1564670_at	ENSG00000197291	lncRNA	0.181546	0.00159376
244834_at	ENSG00000288398	lncRNA	-0.228737	3.29e-05		240192_at	ENSG00000197308	lncRNA	0.244056	6.73e-07
						232253_at	ENSG00000197536	lncRNA	0.163025	0.000920639
						219376_at	ENSG00000203279	lncRNA	0.123033	0.019043
						1557885_at	ENSG00000203321	lncRNA	0.274121	7.53e-06
						1562902_at	ENSG00000203395	lncRNA	0.200547	0.0028406
						1569403_at	ENSG00000203446	lncRNA	0.138874	0.00640842
						222307_at	ENSG00000203497	lncRNA	0.227953	5.27e-06
						1561060_at	ENSG00000203643	lncRNA	0.171973	0.000552964
						238188_at	ENSG00000203684	lncRNA	0.111677	0.0318832
						1563894_at	ENSG00000203688	lncRNA	0.24588	8.08e-05
						230121_at	ENSG00000203706	lncRNA	0.170903	0.000724679
						230487_at	ENSG00000203711	lncRNA	0.240044	0.000495032
						1562909_at	ENSG00000203721	lncRNA	0.192825	7.56e-05
						225155_at	ENSG00000203875	lncRNA	0.109678	0.0443634
						217380_s_at	ENSG00000203876	lncRNA	0.14643	0.0354307
						1557133_at	ENSG00000203930	lncRNA	0.174609	0.00017899
						1556896_at	ENSG00000203999	lncRNA	0.328578	4.39e-11
						230236_at	ENSG00000204091	lncRNA	0.274568	1.04e-07
						1555852_at	ENSG00000204261	lncRNA	0.145632	0.00551092
						1560750_at	ENSG00000204460	lncRNA	0.158036	0.00553443
						234493_at	ENSG00000204603	lncRNA	0.133037	0.0486516
						1557483_at	ENSG00000204684	lncRNA	0.187471	0.000332882
						233491_at	ENSG00000204758	lncRNA	0.252859	0.000377754
						228040_at	ENSG00000204802	lncRNA	0.075399	0.0421987
						241803_s_at	ENSG00000204814	lncRNA	0.230138	0.001335
						1557541_at	ENSG00000204860	lncRNA	0.451897	4.58e-06
						1569900_at	ENSG00000204929	lncRNA	0.146587	0.0287778
						1558185_at	ENSG00000205056	lncRNA	0.22632	4.4e-06
						229992_at	ENSG00000205181	lncRNA	0.164575	0.000880394
						1559970_at	ENSG00000205562	lncRNA	0.158363	0.00692574
						241803_s_at	ENSG00000205611	lncRNA	0.230138	0.001335
						241193_at	ENSG00000205622	lncRNA	0.281224	2.18e-05
						214409_at	ENSG00000205853	lncRNA	0.318938	0.000663632
						233338_at	ENSG00000206142	lncRNA	0.197509	0.000963365
						1558139_at	ENSG00000206195	lncRNA	0.203388	6.58e-06
						1555852_at	ENSG00000206232	lncRNA	0.145632	0.00551092
						1555852_at	ENSG00000206296	lncRNA	0.145632	0.00551092
						206082_at	ENSG00000206337	lncRNA	0.259997	0.000357873
						1556796_at	ENSG00000206552	lncRNA	0.153741	0.00050539
						1559756_at	ENSG00000212743	lncRNA	0.184582	0.00201824
						216665_s_at	ENSG00000212855	lncRNA	0.248423	3.07e-06
						216665_s_at	ENSG00000212856	lncRNA	0.248423	3.07e-06
						1558791_at	ENSG00000213468	lncRNA	0.253044	0.000316819
						215996_at	ENSG00000213600	lncRNA	0.134694	0.00263462
						1565616_at	ENSG00000213742	lncRNA	0.156616	0.00684784
						243703_x_at	ENSG00000213904	lncRNA	0.161699	0.0014703
						239240_at	ENSG00000213963	lncRNA	0.239534	1.94e-06
						1561294_a_at	ENSG00000214043	lncRNA	0.196289	0.000934906
						227919_at	ENSG00000214049	lncRNA	0.150187	0.00292079
						1564485_at	ENSG00000214145	lncRNA	0.293406	4.75e-05
						1559208_at	ENSG00000214188	lncRNA	0.175278	0.00236815
						238126_at	ENSG00000214293	lncRNA	0.175416	0.000527055
						1564158_a_at	ENSG00000214353	lncRNA	0.10947	0.0197358
						1569332_at	ENSG00000214381	lncRNA	0.158578	0.00397612
						226211_at	ENSG00000214548	lncRNA	0.264973	0.00634083
						216149_at	ENSG00000214719	lncRNA	0.31398	1.52e-05
						1569554_at	ENSG00000214770	lncRNA	0.14964	0.0152014
						1564721_at	ENSG00000214803	lncRNA	0.142442	0.00498979
						1555040_at	ENSG00000214851	lncRNA	0.297306	6.79e-07
						240423_at	ENSG00000214870	lncRNA	0.208625	7.61e-05
						239777_at	ENSG00000214900	lncRNA	0.204877	0.00199404
						1553335_x_at	ENSG00000215196	lncRNA	0.290404	3.76e-05
						1557877_s_at	ENSG00000215231	lncRNA	0.149991	0.00307954
						1559952_x_at	ENSG00000215374	lncRNA	0.107879	0.00983556
						233636_at	ENSG00000215417	lncRNA	0.223519	0.000972169
						1563088_a_at	ENSG00000215458	lncRNA	0.167566	0.00474124
						217223_s_at	ENSG00000215481	lncRNA	0.103776	0.0184718
						1555264_a_at	ENSG00000215483	lncRNA	0.130764	0.0201667
						233338_at	ENSG00000215498	lncRNA	0.197509	0.000963365
						1553607_at	ENSG00000215533	lncRNA	0.115102	0.0174093
						211762_s_at	ENSG00000215769	lncRNA	0.142105	0.0131032
						235599_at	ENSG00000215808	lncRNA	0.236872	1.55e-05
						1553428_at	ENSG00000216863	lncRNA	0.191862	0.00747624
						1563324_at	ENSG00000217455	lncRNA	0.164021	0.00107785
						1553478_at	ENSG00000218109	lncRNA	0.232684	1.17e-05
						214858_at	ENSG00000218416	lncRNA	0.267035	6.93e-06
						1559877_at	ENSG00000219159	lncRNA	0.185628	0.00106535
						1562069_at	ENSG00000219665	lncRNA	0.142954	0.0218613
						1564383_s_at	ENSG00000220161	lncRNA	0.225039	0.00011082
						1561252_at	ENSG00000220891	lncRNA	0.136103	0.0218037
						207615_s_at	ENSG00000221819	lncRNA	0.231026	3.51e-05
						1570261_at	ENSG00000222017	lncRNA	0.170174	0.0307529
						1556536_at	ENSG00000222035	lncRNA	0.205939	4.57e-05
						1562056_at	ENSG00000222041	lncRNA	0.303372	4.45e-06
						1570291_at	ENSG00000223392	lncRNA	0.220748	7.13e-06
						1560895_at	ENSG00000223438	lncRNA	0.228811	0.00026517
						237074_at	ENSG00000223442	lncRNA	0.219702	0.000118921
						239553_at	ENSG00000223458	lncRNA	0.301883	4.55e-06
						228773_at	ENSG00000223478	lncRNA	0.168462	0.000821626
						229609_at	ENSG00000223482	lncRNA	0.29199	0.000420074
						1569674_at	ENSG00000223546	lncRNA	0.242138	1.89e-05
						236977_at	ENSG00000223561	lncRNA	0.187002	0.000165184
						1552900_a_at	ENSG00000223586	lncRNA	0.41755	5.04e-08
						1563188_at	ENSG00000223587	lncRNA	0.144905	0.00393426
						240546_at	ENSG00000223631	lncRNA	0.177336	0.000236453
						1561550_at	ENSG00000223646	lncRNA	0.139611	0.00215502
						241235_at	ENSG00000223711	lncRNA	0.232907	3.69e-06
						1555979_at	ENSG00000223764	lncRNA	0.104168	0.0232154
						1560958_s_at	ENSG00000223786	lncRNA	0.199613	0.000136451
						237988_at	ENSG00000223797	lncRNA	0.140042	0.00597355
						230632_at	ENSG00000223799	lncRNA	0.140875	0.00405938
						1557769_at	ENSG00000223813	lncRNA	0.135922	0.00313415
						1561556_at	ENSG00000223842	lncRNA	0.255779	1.86e-05
						1569746_s_at	ENSG00000223891	lncRNA	0.242738	3.05e-07
						1557881_at	ENSG00000223910	lncRNA	0.159399	0.00622596
						235813_at	ENSG00000223960	lncRNA	0.286515	3.19e-06
						244449_at	ENSG00000223975	lncRNA	0.169981	7.03e-05
						1560714_at	ENSG00000224023	lncRNA	0.174333	0.0031835
						236387_at	ENSG00000224043	lncRNA	0.275824	0.000411039
						243384_at	ENSG00000224075	lncRNA	0.130808	0.0220734
						1559342_a_at	ENSG00000224078	lncRNA	0.153826	0.00557339
						237992_at	ENSG00000224099	lncRNA	0.254445	1.41e-06
						1559163_at	ENSG00000224116	lncRNA	0.164774	0.00871205
						1561034_at	ENSG00000224127	lncRNA	0.233535	5.28e-06
						239287_at	ENSG00000224137	lncRNA	0.349574	0.000944455
						1561034_at	ENSG00000224149	lncRNA	0.233535	5.28e-06
						239325_at	ENSG00000224165	lncRNA	0.199298	1.23e-05
						233590_at	ENSG00000224184	lncRNA	0.224924	2.9e-06
						242042_s_at	ENSG00000224189	lncRNA	0.317719	6.12e-13
						1560797_s_at	ENSG00000224216	lncRNA	0.114409	0.0496789
						215565_at	ENSG00000224220	lncRNA	0.244923	0.00189357
						1560692_at	ENSG00000224223	lncRNA	0.158089	0.00593509
						239370_at	ENSG00000224259	lncRNA	0.215537	0.000120562
						1569721_at	ENSG00000224322	lncRNA	0.201812	0.00130018
						1556502_at	ENSG00000224356	lncRNA	0.173589	9.42e-05
						1569063_at	ENSG00000224361	lncRNA	0.109843	0.0304981
						1555963_x_at	ENSG00000224376	lncRNA	0.216651	0.000389711
						1558660_at	ENSG00000224382	lncRNA	0.208945	0.000354046
						237255_at	ENSG00000224397	lncRNA	0.158965	0.00086516
						1563296_at	ENSG00000224405	lncRNA	0.177901	7.18e-05
						1557871_at	ENSG00000224406	lncRNA	0.135665	0.0475361
						1561688_at	ENSG00000224504	lncRNA	0.152854	0.000835703
						1560797_s_at	ENSG00000224533	lncRNA	0.114409	0.0496789
						1557843_at	ENSG00000224559	lncRNA	0.146094	0.0198676
						1561479_at	ENSG00000224577	lncRNA	0.186654	0.0081191
						1565784_at	ENSG00000224614	lncRNA	0.206198	0.000447655
						237448_at	ENSG00000224616	lncRNA	0.219616	0.000164858
						242618_at	ENSG00000224619	lncRNA	0.246319	0.000299042
						243770_at	ENSG00000224644	lncRNA	0.184992	0.0017352
						230787_at	ENSG00000224645	lncRNA	0.192101	0.00156796
						242618_at	ENSG00000224705	lncRNA	0.246319	0.000299042
						1561474_at	ENSG00000224711	lncRNA	0.131326	0.0132513
						1555085_at	ENSG00000224718	lncRNA	0.205017	1.7e-05
						1560842_a_at	ENSG00000224743	lncRNA	0.121181	0.0366687
						1562152_at	ENSG00000224788	lncRNA	0.126823	0.0264445
						235534_at	ENSG00000224818	lncRNA	0.363849	4.5e-09
						1562634_at	ENSG00000224832	lncRNA	0.259752	6.6e-06
						1568854_at	ENSG00000224843	lncRNA	0.232741	0.000150279
						244855_at	ENSG00000224846	lncRNA	0.21293	0.00200457
						220505_at	ENSG00000224854	lncRNA	0.18125	4.8e-05
						227317_at	ENSG00000224884	lncRNA	0.225662	0.000718962
						244705_at	ENSG00000224897	lncRNA	0.260665	1.11e-05
						242766_at	ENSG00000224905	lncRNA	0.150996	0.0316149
						1557481_a_at	ENSG00000224924	lncRNA	0.310853	3.79e-05
						1559646_a_at	ENSG00000224939	lncRNA	0.249067	8.53e-08
						1561476_at	ENSG00000224944	lncRNA	0.160217	0.00781364
						1563040_s_at	ENSG00000224973	lncRNA	0.1628	0.00105417
						1562157_at	ENSG00000224995	lncRNA	0.217394	9.52e-06
						243873_at	ENSG00000225063	lncRNA	0.135363	0.0454447
						1553741_at	ENSG00000225077	lncRNA	0.218045	2.05e-05
						1559653_at	ENSG00000225083	lncRNA	0.139183	0.0280811
						1559526_at	ENSG00000225140	lncRNA	0.269936	7.7e-07
						1559504_at	ENSG00000225206	lncRNA	0.223832	3.38e-05
						1560937_at	ENSG00000225213	lncRNA	0.225819	1.23e-05
						243762_at	ENSG00000225255	lncRNA	0.209208	0.000988563
						1565807_at	ENSG00000225285	lncRNA	0.189143	0.000191789
						231491_at	ENSG00000225298	lncRNA	0.134979	0.0275754
						1570106_at	ENSG00000225300	lncRNA	0.290671	2.88e-05
						240549_at	ENSG00000225377	lncRNA	0.33902	3.75e-05
						243824_at	ENSG00000225411	lncRNA	0.484124	2.74e-07
						1564685_a_at	ENSG00000225437	lncRNA	0.255234	1.22e-05
						228430_at	ENSG00000225439	lncRNA	0.116706	0.0213167
						214120_at	ENSG00000225465	lncRNA	0.255775	0.000117224
						229315_at	ENSG00000225470	lncRNA	0.136872	0.0267252
						239245_at	ENSG00000225484	lncRNA	0.211408	0.00134729
						1557493_x_at	ENSG00000225488	lncRNA	0.144697	0.0228976
						1561036_at	ENSG00000225518	lncRNA	0.139783	0.000895194
						1561795_at	ENSG00000225535	lncRNA	0.135953	0.00733529
						1568919_at	ENSG00000225564	lncRNA	0.189819	0.000491066
						1561576_a_at	ENSG00000225570	lncRNA	0.283145	6.85e-06
						1562011_at	ENSG00000225572	lncRNA	0.180958	0.00125308
						241290_at	ENSG00000225605	lncRNA	0.172633	0.00193193
						234097_s_at	ENSG00000225618	lncRNA	0.1871	0.000826152
						1569802_at	ENSG00000225731	lncRNA	0.147037	0.0124856
						242856_at	ENSG00000225746	lncRNA	0.250506	3.76e-06
						243190_at	ENSG00000225751	lncRNA	0.146387	0.00784901
						240860_at	ENSG00000225775	lncRNA	0.10617	0.0296822
						1557208_at	ENSG00000225778	lncRNA	0.170036	0.000543169
						228658_at	ENSG00000225783	lncRNA	0.285616	0.00144127
						224020_at	ENSG00000225826	lncRNA	0.140294	0.0188843
						243040_at	ENSG00000225885	lncRNA	0.277178	3.88e-06
						244422_at	ENSG00000225938	lncRNA	0.272203	0.000985567
						1560010_a_at	ENSG00000225953	lncRNA	0.23216	6.37e-06
						228040_at	ENSG00000226007	lncRNA	0.075399	0.0421987
						1561676_at	ENSG00000226017	lncRNA	0.180064	0.0329536
						234050_at	ENSG00000226032	lncRNA	0.37267	2.16e-06
						235185_s_at	ENSG00000226067	lncRNA	0.154529	0.00149462
						234703_at	ENSG00000226088	lncRNA	0.101536	0.0416545
						1560119_at	ENSG00000226091	lncRNA	0.112291	0.0472631
						233784_at	ENSG00000226097	lncRNA	0.288004	0.000249051
						1564459_at	ENSG00000226122	lncRNA	0.227101	0.00160699
						1560135_at	ENSG00000226149	lncRNA	0.174438	0.00317321
						1561281_a_at	ENSG00000226235	lncRNA	0.162269	0.0039705
						1556936_at	ENSG00000226237	lncRNA	0.273885	0.00180471
						242914_at	ENSG00000226249	lncRNA	0.161752	0.000702031
						1556207_a_at	ENSG00000226250	lncRNA	0.194496	0.000673841
						1561211_at	ENSG00000226252	lncRNA	0.240766	3.75e-05
						240719_at	ENSG00000226263	lncRNA	0.206792	0.000257292
						1568848_at	ENSG00000226308	lncRNA	0.202156	0.000532739
						1556924_at	ENSG00000226312	lncRNA	0.175615	0.000138296
						1560794_at	ENSG00000226337	lncRNA	0.155882	0.00273087
						237808_at	ENSG00000226367	lncRNA	0.259822	0.000553904
						1566735_at	ENSG00000226374	lncRNA	0.17069	0.00118496
						1569681_at	ENSG00000226383	lncRNA	0.140188	0.0107938
						239691_at	ENSG00000226397	lncRNA	0.147218	0.0380295
						240068_at	ENSG00000226496	lncRNA	0.279913	1.96e-06
						1561612_at	ENSG00000226497	lncRNA	0.37718	2.28e-07
						1569828_at	ENSG00000226527	lncRNA	0.115329	0.0251677
						1555396_s_at	ENSG00000226530	lncRNA	0.134582	0.010904
						1556447_at	ENSG00000226567	lncRNA	0.191407	0.000208186
						1561916_at	ENSG00000226581	lncRNA	0.133119	0.0304842
						1556775_at	ENSG00000226622	lncRNA	0.176356	0.0116612
						240823_at	ENSG00000226645	lncRNA	0.220326	2.46e-05
						1558354_s_at	ENSG00000226648	lncRNA	0.179383	0.000277484
						237520_x_at	ENSG00000226674	lncRNA	0.136749	0.0138498
						243924_at	ENSG00000226686	lncRNA	0.434526	3.1e-11
						1560352_at	ENSG00000226688	lncRNA	0.152952	0.0433737
						235752_at	ENSG00000226696	lncRNA	0.259888	3.76e-06
						1570396_at	ENSG00000226711	lncRNA	0.200476	0.000456582
						1562080_at	ENSG00000226722	lncRNA	0.226341	0.000365292
						1560288_at	ENSG00000226747	lncRNA	0.265795	0.000117261
						241282_at	ENSG00000226764	lncRNA	0.275886	1.53e-06
						206478_at	ENSG00000226777	lncRNA	0.293457	0.00223558
						1561033_at	ENSG00000226803	lncRNA	0.154507	0.00129504
						1557386_at	ENSG00000226806	lncRNA	0.199754	6.58e-05
						1560851_at	ENSG00000226808	lncRNA	0.355635	6.62e-06
						1554302_s_at	ENSG00000226869	lncRNA	0.282359	3.66e-06
						1562103_at	ENSG00000226891	lncRNA	0.225741	6.86e-06
						1557149_at	ENSG00000226900	lncRNA	0.316315	8.74e-08
						1568636_a_at	ENSG00000226903	lncRNA	0.294681	3.09e-07
						234913_at	ENSG00000226906	lncRNA	0.160259	0.000368574
						1552466_x_at	ENSG00000226935	lncRNA	0.320374	6.93e-07
						241146_at	ENSG00000226978	lncRNA	0.231581	0.000193226
						1561290_at	ENSG00000226983	lncRNA	0.260354	1.05e-05
						1562908_at	ENSG00000227016	lncRNA	0.329311	5.89e-07
						1558920_at	ENSG00000227028	lncRNA	0.296131	3.66e-06
						227452_at	ENSG00000227036	lncRNA	0.24555	4.34e-06
						229041_s_at	ENSG00000227039	lncRNA	0.233341	0.000242405
						232822_x_at	ENSG00000227060	lncRNA	0.283413	5.3e-05
						1562288_at	ENSG00000227082	lncRNA	0.334911	9.56e-06
						1560690_at	ENSG00000227143	lncRNA	0.172167	0.00588614
						1562831_a_at	ENSG00000227165	lncRNA	0.134161	0.0184183
						1564152_at	ENSG00000227189	lncRNA	0.222366	4.65e-05
						238298_at	ENSG00000227244	lncRNA	0.238912	0.000296544
						237760_at	ENSG00000227290	lncRNA	0.181478	0.000457386
						1563385_at	ENSG00000227342	lncRNA	0.20376	0.000330172
						243996_at	ENSG00000227388	lncRNA	0.333388	1.27e-05
						236598_at	ENSG00000227403	lncRNA	0.111785	0.0283721
						234529_at	ENSG00000227418	lncRNA	0.347792	4.97e-10
						206082_at	ENSG00000227429	lncRNA	0.259997	0.000357873
						237326_at	ENSG00000227456	lncRNA	0.340491	7.43e-11
						222964_at	ENSG00000227516	lncRNA	0.140045	0.00620257
						228609_at	ENSG00000227518	lncRNA	0.115148	0.00932896
						1555995_a_at	ENSG00000227528	lncRNA	0.239933	5.71e-05
						232823_at	ENSG00000227533	lncRNA	0.135962	0.020787
						229781_at	ENSG00000227544	lncRNA	0.180766	0.0261371
						1561289_at	ENSG00000227555	lncRNA	0.124327	0.0413223
						1556921_at	ENSG00000227599	lncRNA	0.180504	0.000606963
						1563245_at	ENSG00000227659	lncRNA	0.20968	0.000254628
						1557741_at	ENSG00000227660	lncRNA	0.288996	0.000241627
						243986_at	ENSG00000227674	lncRNA	0.152938	0.0131333
						236782_at	ENSG00000227678	lncRNA	0.263362	0.00159947
						1557919_a_at	ENSG00000227706	lncRNA	0.144796	0.000183203
						1556235_at	ENSG00000227733	lncRNA	0.237274	0.000588314
						1559952_x_at	ENSG00000227888	lncRNA	0.107879	0.00983556
						231344_at	ENSG00000227907	lncRNA	0.210121	1.02e-05
						1556378_a_at	ENSG00000227917	lncRNA	0.141075	0.0127472
						1568898_at	ENSG00000227945	lncRNA	0.18287	0.00464883
						1563528_at	ENSG00000228016	lncRNA	0.311021	8.74e-05
						1557591_at	ENSG00000228021	lncRNA	0.185631	0.00174842
						1567304_at	ENSG00000228086	lncRNA	0.183923	0.00405507
						1561516_at	ENSG00000228127	lncRNA	0.264612	1.81e-06
						1562116_at	ENSG00000228135	lncRNA	0.223386	3.25e-05
						231516_at	ENSG00000228201	lncRNA	0.138443	0.011536
						1556797_at	ENSG00000228203	lncRNA	0.235517	2.95e-05
						1560187_at	ENSG00000228215	lncRNA	0.178183	0.00116406
						1560220_a_at	ENSG00000228274	lncRNA	0.352339	3.71e-13
						231233_at	ENSG00000228288	lncRNA	0.159082	0.00173757
						234913_at	ENSG00000228296	lncRNA	0.160259	0.000368574
						231350_at	ENSG00000228309	lncRNA	0.14622	0.00161622
						213502_x_at	ENSG00000228315	lncRNA	0.178466	0.000627261
						1560748_at	ENSG00000228322	lncRNA	0.239728	4.28e-05
						237806_s_at	ENSG00000228340	lncRNA	0.207183	0.00057296
						230584_at	ENSG00000228372	lncRNA	0.107295	0.0139342
						243384_at	ENSG00000228379	lncRNA	0.130808	0.0220734
						1558858_at	ENSG00000228412	lncRNA	0.238061	5.66e-05
						232836_at	ENSG00000228422	lncRNA	0.0871329	0.0477273
						233646_at	ENSG00000228444	lncRNA	0.152865	0.000573145
						1559221_at	ENSG00000228495	lncRNA	0.264588	7.87e-07
						235571_at	ENSG00000228526	lncRNA	0.251709	3.84e-05
						239360_at	ENSG00000228536	lncRNA	0.0969	0.00983066
						1559470_at	ENSG00000228592	lncRNA	0.189414	0.00191768
						1560673_at	ENSG00000228604	lncRNA	0.161	0.00326619
						232339_at	ENSG00000228606	lncRNA	0.20661	0.000126641
						239153_at	ENSG00000228630	lncRNA	0.197035	4.81e-05
						239823_at	ENSG00000228649	lncRNA	0.25174	0.000242782
						1562478_at	ENSG00000228705	lncRNA	0.181691	0.000107233
						237862_at	ENSG00000228739	lncRNA	0.15587	0.000837715
						1561254_at	ENSG00000228742	lncRNA	0.481153	5.18e-08
						240049_at	ENSG00000228748	lncRNA	0.145703	0.0042553
						232664_at	ENSG00000228784	lncRNA	0.103602	0.0454481
						1561134_at	ENSG00000228789	lncRNA	0.341628	1.43e-09
						236564_at	ENSG00000228794	lncRNA	0.195733	0.000505808
						232848_at	ENSG00000228824	lncRNA	0.260454	0.000130864
						236899_at	ENSG00000228830	lncRNA	0.133455	0.0123772
						242666_at	ENSG00000228839	lncRNA	0.182528	0.00127145
						1563316_at	ENSG00000228853	lncRNA	0.259905	7.62e-05
						237075_at	ENSG00000228857	lncRNA	0.147157	0.01123
						1557038_s_at	ENSG00000228889	lncRNA	0.185515	4.63e-05
						1561185_at	ENSG00000228890	lncRNA	0.152817	0.00117139
						242618_at	ENSG00000228894	lncRNA	0.246319	0.000299042
						1562052_at	ENSG00000229042	lncRNA	0.153696	0.00155038
						1562046_at	ENSG00000229051	lncRNA	0.215794	0.00127493
						232397_at	ENSG00000229056	lncRNA	0.225106	0.000199969
						1562190_at	ENSG00000229102	lncRNA	0.133345	0.0137184
						1553849_at	ENSG00000229140	lncRNA	0.24537	0.00011973
						1562249_at	ENSG00000229153	lncRNA	0.295825	4.24e-06
						1566504_at	ENSG00000229240	lncRNA	0.301571	1.49e-08
						1561877_at	ENSG00000229243	lncRNA	0.209927	7.27e-05
						220921_at	ENSG00000229269	lncRNA	0.158599	0.00761204
						231129_at	ENSG00000229315	lncRNA	0.140754	0.00547281
						1552472_a_at	ENSG00000229325	lncRNA	0.14465	0.000699345
						233043_at	ENSG00000229379	lncRNA	0.162555	0.0074229
						1563087_at	ENSG00000229385	lncRNA	0.124502	0.0209218
						240490_at	ENSG00000229444	lncRNA	0.220698	0.000799222
						1563680_at	ENSG00000229498	lncRNA	0.291469	5.4e-08
						1560941_a_at	ENSG00000229558	lncRNA	0.249426	2.95e-05
						1561352_at	ENSG00000229563	lncRNA	0.192329	0.000281743
						238251_at	ENSG00000229565	lncRNA	0.144435	0.0352635
						1562949_at	ENSG00000229578	lncRNA	0.247401	0.000415697
						220752_at	ENSG00000229582	lncRNA	0.253366	0.000115021
						232298_at	ENSG00000229619	lncRNA	0.181202	0.00323838
						243384_at	ENSG00000229643	lncRNA	0.130808	0.0220734
						234097_s_at	ENSG00000229653	lncRNA	0.1871	0.000826152
						244864_at	ENSG00000229656	lncRNA	0.235672	4.97e-05
						1568872_at	ENSG00000229688	lncRNA	0.224504	0.000623743
						242682_at	ENSG00000229692	lncRNA	0.15022	0.00604474
						233008_at	ENSG00000229697	lncRNA	0.128675	0.0123125
						1561345_at	ENSG00000229699	lncRNA	0.103648	0.0281019
						1556454_a_at	ENSG00000229727	lncRNA	0.157025	0.0256598
						1562693_at	ENSG00000229766	lncRNA	0.194267	0.000540937
						244589_at	ENSG00000229775	lncRNA	0.134489	0.00364697
						224590_at	ENSG00000229807	lncRNA	0.912841	0.0178023
						241573_at	ENSG00000229882	lncRNA	0.242521	2.74e-05
						1561103_at	ENSG00000229913	lncRNA	0.181931	0.000787102
						237375_at	ENSG00000229941	lncRNA	0.11278	0.0449809
						1561911_at	ENSG00000229980	lncRNA	0.114318	0.0298632
						1556911_at	ENSG00000230002	lncRNA	0.236724	0.000159018
						1561309_x_at	ENSG00000230010	lncRNA	0.220388	0.000207168
						244242_at	ENSG00000230074	lncRNA	0.0928062	0.0436641
						239013_at	ENSG00000230084	lncRNA	0.262551	6.73e-07
						244512_at	ENSG00000230148	lncRNA	0.148588	0.00500909
						1569372_at	ENSG00000230269	lncRNA	0.15397	0.00202531
						241587_at	ENSG00000230292	lncRNA	0.251023	1.16e-05
						237365_at	ENSG00000230314	lncRNA	0.278642	8.16e-06
						231089_at	ENSG00000230387	lncRNA	0.114861	0.0293589
						206082_at	ENSG00000230389	lncRNA	0.259997	0.000357873
						1561331_at	ENSG00000230426	lncRNA	0.159669	0.00302637
						1560533_at	ENSG00000230427	lncRNA	0.299067	1.6e-06
						239186_at	ENSG00000230438	lncRNA	0.17939	0.000754964
						244372_at	ENSG00000230525	lncRNA	0.136699	0.00864624
						1562916_at	ENSG00000230542	lncRNA	0.262936	7.75e-05
						240427_at	ENSG00000230600	lncRNA	0.197177	0.00159645
						221973_at	ENSG00000230606	lncRNA	0.198398	0.0326283
						235891_at	ENSG00000230630	lncRNA	0.189237	0.0013016
						242618_at	ENSG00000230660	lncRNA	0.246319	0.000299042
						234664_at	ENSG00000230724	lncRNA	0.235432	9.76e-06
						234548_at	ENSG00000230736	lncRNA	0.278092	1.49e-06
						1562719_at	ENSG00000230768	lncRNA	0.138935	0.00626551
						1570116_at	ENSG00000230773	lncRNA	0.212998	5.35e-05
						1562742_at	ENSG00000230817	lncRNA	0.274371	1.96e-05
						1564309_at	ENSG00000230876	lncRNA	0.254953	5.77e-06
						1556528_at	ENSG00000230891	lncRNA	0.336407	1.21e-06
						1554739_at	ENSG00000230896	lncRNA	0.117836	0.0150591
						1558795_at	ENSG00000230910	lncRNA	0.286261	0.000337503
						234847_at	ENSG00000230923	lncRNA	0.141454	0.0382941
						226755_at	ENSG00000230937	lncRNA	0.250284	5.75e-05
						1554949_at	ENSG00000231010	lncRNA	0.143601	0.00146481
						1561691_at	ENSG00000231023	lncRNA	0.101323	0.0317933
						1561106_at	ENSG00000231028	lncRNA	0.325991	1.06e-07
						242618_at	ENSG00000231074	lncRNA	0.246319	0.000299042
						1561889_at	ENSG00000231114	lncRNA	0.130388	0.0127726
						1559002_at	ENSG00000231154	lncRNA	0.219178	8.58e-07
						1569696_at	ENSG00000231163	lncRNA	0.106454	0.00976045
						1561566_at	ENSG00000231171	lncRNA	0.253994	0.000103898
						1562558_at	ENSG00000231175	lncRNA	0.231509	0.0001893
						223725_at	ENSG00000231177	lncRNA	0.281473	3.6e-08
						216543_at	ENSG00000231216	lncRNA	0.149522	0.00742856
						1562418_at	ENSG00000231236	lncRNA	0.235678	0.000306908
						239480_at	ENSG00000231255	lncRNA	0.216887	6.28e-05
						1559433_at	ENSG00000231290	lncRNA	0.203774	0.00145169
						1561704_at	ENSG00000231304	lncRNA	0.185919	0.00105625
						1562474_at	ENSG00000231365	lncRNA	0.358055	3.1e-10
						1561262_at	ENSG00000231422	lncRNA	0.192249	0.00979358
						1557161_at	ENSG00000231426	lncRNA	0.198524	0.00457598
						233529_at	ENSG00000231428	lncRNA	0.224225	2.14e-07
						1568794_at	ENSG00000231437	lncRNA	0.144185	0.0168444
						1557570_a_at	ENSG00000231453	lncRNA	0.227686	0.000992996
						1564510_at	ENSG00000231535	lncRNA	0.135241	0.0304814
						1561618_at	ENSG00000231538	lncRNA	0.249259	0.000172596
						1564295_at	ENSG00000231566	lncRNA	0.15651	0.00377743
						1555852_at	ENSG00000231591	lncRNA	0.145632	0.00551092
						1563229_at	ENSG00000231607	lncRNA	0.296505	1.04e-07
						237499_at	ENSG00000231646	lncRNA	0.17922	0.00170689
						1568746_a_at	ENSG00000231666	lncRNA	0.175438	0.00223716
						232434_at	ENSG00000231672	lncRNA	0.126776	0.00502768
						1564287_at	ENSG00000231674	lncRNA	0.113996	0.0132703
						228702_at	ENSG00000231721	lncRNA	0.176848	4.33e-05
						1564691_at	ENSG00000231728	lncRNA	0.176615	0.0020311
						230882_at	ENSG00000231764	lncRNA	0.269428	4.54e-07
						239822_at	ENSG00000231768	lncRNA	0.155237	0.00309912
						1557341_x_at	ENSG00000231789	lncRNA	0.191603	0.000291713
						1553614_a_at	ENSG00000231817	lncRNA	0.200392	0.000380053
						1569849_at	ENSG00000231883	lncRNA	0.168172	0.000424152
						1562566_at	ENSG00000231889	lncRNA	0.172959	0.00279098
						233008_at	ENSG00000231934	lncRNA	0.128675	0.0123125
						237219_at	ENSG00000231944	lncRNA	0.203961	0.00299011
						1566082_at	ENSG00000231970	lncRNA	0.208406	2.8e-05
						238278_at	ENSG00000231983	lncRNA	0.277355	2.77e-10
						231313_at	ENSG00000231999	lncRNA	0.295676	9.02e-07
						1560523_at	ENSG00000232006	lncRNA	0.204212	6.4e-05
						243362_s_at	ENSG00000232021	lncRNA	0.311628	3.1e-09
						236739_at	ENSG00000232044	lncRNA	0.195317	0.000890402
						233249_at	ENSG00000232046	lncRNA	0.325452	1.77e-07
						1561577_at	ENSG00000232058	lncRNA	0.19134	0.00140572
						1569443_s_at	ENSG00000232063	lncRNA	0.186589	0.00052275
						241764_at	ENSG00000232079	lncRNA	0.345582	9.31e-07
						1560756_at	ENSG00000232098	lncRNA	0.234978	1.81e-05
						1569738_at	ENSG00000232100	lncRNA	0.116596	0.00784384
						237529_at	ENSG00000232170	lncRNA	0.162691	0.0294609
						1555964_at	ENSG00000232300	lncRNA	0.209325	0.000822543
						1553024_at	ENSG00000232307	lncRNA	0.28316	0.000342524
						1560538_at	ENSG00000232377	lncRNA	0.278568	7.01e-06
						220772_at	ENSG00000232416	lncRNA	0.168896	0.000171715
						1557166_at	ENSG00000232470	lncRNA	0.256833	0.00244379
						228158_at	ENSG00000232527	lncRNA	0.0970992	0.0364371
						1563427_at	ENSG00000232548	lncRNA	0.409296	9.89e-13
						232320_at	ENSG00000232586	lncRNA	0.181419	0.000220669
						241196_at	ENSG00000232591	lncRNA	0.0974936	0.0313773
						1553915_at	ENSG00000232624	lncRNA	0.134891	0.0282737
						234706_x_at	ENSG00000232661	lncRNA	0.16935	0.00512447
						243924_at	ENSG00000232677	lncRNA	0.434526	3.1e-11
						1561699_a_at	ENSG00000232684	lncRNA	0.200755	0.00182068
						234097_s_at	ENSG00000232691	lncRNA	0.1871	0.000826152
						1560673_at	ENSG00000232712	lncRNA	0.161	0.00326619
						237115_at	ENSG00000232874	lncRNA	0.154302	0.00239844
						1562653_at	ENSG00000232900	lncRNA	0.122983	0.02005
						1563103_at	ENSG00000232913	lncRNA	0.150826	0.016451
						221973_at	ENSG00000232931	lncRNA	0.198398	0.0326283
						222075_s_at	ENSG00000232937	lncRNA	0.111097	0.0262578
						232828_at	ENSG00000233009	lncRNA	0.0880305	0.047778
						244540_at	ENSG00000233047	lncRNA	0.271163	0.000222124
						1561678_at	ENSG00000233048	lncRNA	0.157476	0.012106
						1561682_at	ENSG00000233061	lncRNA	0.301861	5.7e-06
						237178_at	ENSG00000233086	lncRNA	0.151214	0.00340618
						1555852_at	ENSG00000233089	lncRNA	0.145632	0.00551092
						1559648_at	ENSG00000233093	lncRNA	0.217541	0.000117257
						1562754_at	ENSG00000233098	lncRNA	0.255471	3.11e-06
						230743_at	ENSG00000233101	lncRNA	0.232238	6.05e-06
						236304_at	ENSG00000233117	lncRNA	0.2073	6.74e-05
						1555852_at	ENSG00000233140	lncRNA	0.145632	0.00551092
						239880_at	ENSG00000233153	lncRNA	0.160449	0.00518176
						238536_at	ENSG00000233178	lncRNA	0.218185	0.00179184
						232589_at	ENSG00000233184	lncRNA	0.10074	0.0252995
						237789_at	ENSG00000233203	lncRNA	0.167307	0.00366566
						1561728_a_at	ENSG00000233208	lncRNA	0.112804	0.0381339
						220324_at	ENSG00000233237	lncRNA	0.262599	0.000354939
						1569486_at	ENSG00000233288	lncRNA	0.162054	0.0391372
						231639_at	ENSG00000233334	lncRNA	0.107298	0.0321268
						1560135_at	ENSG00000233351	lncRNA	0.174438	0.00317321
						1557733_a_at	ENSG00000233355	lncRNA	0.286248	1.56e-07
						215799_at	ENSG00000233360	lncRNA	0.109033	0.0162631
						1562847_at	ENSG00000233365	lncRNA	0.143151	0.0100125
						244465_at	ENSG00000233395	lncRNA	0.23264	5.2e-06
						1562223_at	ENSG00000233408	lncRNA	0.254124	2.58e-06
						1557050_at	ENSG00000233429	lncRNA	0.34608	4.2e-10
						210033_s_at	ENSG00000233451	lncRNA	0.258164	0.000168665
						1557891_s_at	ENSG00000233452	lncRNA	0.282144	6.3e-06
						240058_at	ENSG00000233456	lncRNA	0.248339	0.000133289
						240075_at	ENSG00000233485	lncRNA	0.207267	0.000142615
						1563062_at	ENSG00000233532	lncRNA	0.274899	1.81e-06
						244325_at	ENSG00000233570	lncRNA	0.264918	7.5e-07
						1561076_at	ENSG00000233577	lncRNA	0.267431	1.53e-06
						1552879_a_at	ENSG00000233590	lncRNA	0.222828	0.00216201
						232450_at	ENSG00000233593	lncRNA	0.188835	0.0042709
						241118_at	ENSG00000233610	lncRNA	0.226923	3.11e-06
						1560510_at	ENSG00000233644	lncRNA	0.11769	0.0259393
						238097_at	ENSG00000233695	lncRNA	0.189015	0.000945722
						1557107_at	ENSG00000233705	lncRNA	0.232708	0.00237664
						216188_at	ENSG00000233718	lncRNA	0.210831	0.00123395
						1557472_a_at	ENSG00000233723	lncRNA	0.352542	9.39e-09
						232318_s_at	ENSG00000233725	lncRNA	0.25065	6.96e-06
						231564_at	ENSG00000233728	lncRNA	0.193374	0.00312996
						1561460_at	ENSG00000233729	lncRNA	0.160921	0.000471496
						1555400_at	ENSG00000233828	lncRNA	0.0916583	0.0397286
						227985_at	ENSG00000233834	lncRNA	0.319013	1.96e-06
						237353_at	ENSG00000233848	lncRNA	0.133443	0.0346161
						1562598_at	ENSG00000233871	lncRNA	0.125909	0.0188624
						1560380_at	ENSG00000233884	lncRNA	0.165462	0.00333257
						229296_at	ENSG00000233901	lncRNA	0.229372	7.54e-07
						1562895_at	ENSG00000233926	lncRNA	0.0945008	0.0311359
						1566219_at	ENSG00000233930	lncRNA	0.210514	0.000126971
						1557507_at	ENSG00000233937	lncRNA	0.225435	1.26e-06
						1569954_at	ENSG00000233968	lncRNA	0.222117	0.000531686
						1561213_at	ENSG00000233973	lncRNA	0.236812	0.000163546
						1561565_at	ENSG00000234015	lncRNA	0.181838	0.000361766
						1557468_at	ENSG00000234026	lncRNA	0.175035	0.00402226
						235465_at	ENSG00000234056	lncRNA	0.247487	0.000948991
						1556378_a_at	ENSG00000234148	lncRNA	0.141075	0.0127472
						232790_at	ENSG00000234171	lncRNA	0.167312	0.0131544
						1561340_at	ENSG00000234173	lncRNA	0.157317	0.00853901
						230797_s_at	ENSG00000234199	lncRNA	0.134929	0.0126433
						236785_at	ENSG00000234263	lncRNA	0.187142	0.00075228
						1569958_at	ENSG00000234264	lncRNA	0.168714	0.00241098
						1561398_at	ENSG00000234323	lncRNA	0.187178	0.000272744
						236074_at	ENSG00000234327	lncRNA	0.160736	0.000185213
						1559650_at	ENSG00000234336	lncRNA	0.275343	0.000220242
						244174_at	ENSG00000234350	lncRNA	0.333533	4.66e-09
						1555852_at	ENSG00000234365	lncRNA	0.145632	0.00551092
						232804_at	ENSG00000234380	lncRNA	0.166091	0.00625562
						1557664_at	ENSG00000234387	lncRNA	0.249184	2.26e-05
						243017_at	ENSG00000234390	lncRNA	0.343064	9.94e-14
						1570388_a_at	ENSG00000234394	lncRNA	0.222229	0.000213046
						1563246_at	ENSG00000234435	lncRNA	0.171318	0.000687743
						236639_at	ENSG00000234452	lncRNA	0.251274	2.55e-06
						1561328_at	ENSG00000234474	lncRNA	0.123973	0.0428128
						1559787_at	ENSG00000234572	lncRNA	0.209765	0.0028322
						1561719_at	ENSG00000234597	lncRNA	0.233304	6.19e-05
						237942_at	ENSG00000234617	lncRNA	0.193172	0.00124712
						1570273_at	ENSG00000234653	lncRNA	0.186563	0.00804991
						237223_at	ENSG00000234690	lncRNA	0.198877	7.05e-05
						240609_at	ENSG00000234707	lncRNA	0.203496	0.000129225
						1557598_at	ENSG00000234715	lncRNA	0.192617	0.00654926
						1557731_at	ENSG00000234721	lncRNA	0.231443	1.2e-06
						1563254_a_at	ENSG00000234736	lncRNA	0.129527	0.0413358
						1564595_at	ENSG00000234781	lncRNA	0.159638	0.00721884
						237275_at	ENSG00000234787	lncRNA	0.270273	1.17e-05
						230527_at	ENSG00000234807	lncRNA	0.206549	2.36e-06
						1560412_at	ENSG00000234817	lncRNA	0.158836	0.0120371
						1557068_at	ENSG00000234859	lncRNA	0.15546	0.00801079
						1561212_at	ENSG00000234864	lncRNA	0.281004	0.00258891
						243663_at	ENSG00000234877	lncRNA	0.251791	2.57e-06
						229437_at	ENSG00000234883	lncRNA	0.725855	6.11e-06
						239558_at	ENSG00000234884	lncRNA	0.152954	0.00755252
						242618_at	ENSG00000234893	lncRNA	0.246319	0.000299042
						230419_at	ENSG00000234899	lncRNA	0.342931	1.28e-06
						1563044_at	ENSG00000234902	lncRNA	0.159274	0.00746641
						221621_at	ENSG00000234912	lncRNA	0.116725	0.0251037
						1564209_at	ENSG00000234962	lncRNA	0.344503	0.000128001
						236351_at	ENSG00000235026	lncRNA	0.250818	3.35e-05
						1561979_at	ENSG00000235033	lncRNA	0.204581	1.37e-05
						216665_s_at	ENSG00000235059	lncRNA	0.248423	3.07e-06
						215421_at	ENSG00000235072	lncRNA	0.157669	0.000709099
						242419_at	ENSG00000235096	lncRNA	0.235234	0.000788444
						1562821_a_at	ENSG00000235123	lncRNA	0.259697	0.000109871
						1557734_s_at	ENSG00000235138	lncRNA	0.147365	0.00496924
						220930_s_at	ENSG00000235285	lncRNA	0.281497	0.000239893
						1560861_at	ENSG00000235300	lncRNA	0.262275	4.84e-05
						1569089_a_at	ENSG00000235314	lncRNA	0.233238	2.45e-05
						234097_s_at	ENSG00000235394	lncRNA	0.1871	0.000826152
						234913_at	ENSG00000235412	lncRNA	0.160259	0.000368574
						237668_at	ENSG00000235519	lncRNA	0.187326	0.000139853
						1570082_x_at	ENSG00000235527	lncRNA	0.189663	0.00222276
						228438_at	ENSG00000235531	lncRNA	0.435585	4.29e-08
						1555852_at	ENSG00000235540	lncRNA	0.145632	0.00551092
						232881_at	ENSG00000235590	lncRNA	0.160227	0.000915555
						230495_at	ENSG00000235597	lncRNA	0.282609	0.000198325
						241745_at	ENSG00000235652	lncRNA	0.208588	0.00216212
						241803_s_at	ENSG00000235659	lncRNA	0.230138	0.001335
						1560413_at	ENSG00000235665	lncRNA	0.189999	0.00728244
						241535_at	ENSG00000235688	lncRNA	0.252629	0.000162319
						1561618_at	ENSG00000235717	lncRNA	0.249259	0.000172596
						237610_at	ENSG00000235724	lncRNA	0.176278	0.00511439
						242618_at	ENSG00000235727	lncRNA	0.246319	0.000299042
						1569716_at	ENSG00000235728	lncRNA	0.242877	4.43e-05
						1560717_at	ENSG00000235731	lncRNA	0.15234	0.010515
						1556859_a_at	ENSG00000235740	lncRNA	0.137933	0.0141585
						1564200_at	ENSG00000235770	lncRNA	0.265289	0.000581673
						234097_s_at	ENSG00000235814	lncRNA	0.1871	0.000826152
						215929_at	ENSG00000235824	lncRNA	0.17698	0.00269392
						1557439_at	ENSG00000235875	lncRNA	0.210386	9.9e-05
						1563185_at	ENSG00000235885	lncRNA	0.170113	0.00352675
						1554953_a_at	ENSG00000235890	lncRNA	0.0875602	0.03007
						1557345_at	ENSG00000235903	lncRNA	0.281322	7.13e-07
						237329_at	ENSG00000235904	lncRNA	0.152692	0.039735
						1562943_at	ENSG00000235914	lncRNA	0.260143	3.09e-05
						1560746_at	ENSG00000235927	lncRNA	0.276522	1.18e-05
						1556648_a_at	ENSG00000235931	lncRNA	0.214511	0.00150248
						240475_at	ENSG00000235947	lncRNA	0.144918	0.0211593
						243837_x_at	ENSG00000235978	lncRNA	0.104626	0.0402744
						1555868_at	ENSG00000236013	lncRNA	0.140325	0.00159783
						240075_at	ENSG00000236045	lncRNA	0.207267	0.000142615
						1556903_at	ENSG00000236064	lncRNA	0.330338	3.63e-08
						1569407_at	ENSG00000236065	lncRNA	0.113509	0.0186985
						231443_at	ENSG00000236081	lncRNA	0.148738	0.00252717
						1557192_at	ENSG00000236088	lncRNA	0.312575	2.76e-07
						1563059_at	ENSG00000236091	lncRNA	0.208881	7.66e-05
						239781_at	ENSG00000236094	lncRNA	0.179236	0.00018946
						231444_at	ENSG00000236172	lncRNA	0.269308	7.79e-07
						1560634_a_at	ENSG00000236295	lncRNA	0.12531	0.0201756
						1560836_at	ENSG00000236306	lncRNA	0.133947	0.00701868
						236161_at	ENSG00000236318	lncRNA	0.216174	9.88e-05
						1561427_at	ENSG00000236340	lncRNA	0.228138	7.11e-06
						1562596_at	ENSG00000236354	lncRNA	0.258583	0.000614197
						1562543_at	ENSG00000236372	lncRNA	0.258084	2.35e-06
						1570270_at	ENSG00000236373	lncRNA	0.209461	1.07e-05
						1563115_at	ENSG00000236387	lncRNA	0.273781	0.00577959
						1557862_at	ENSG00000236432	lncRNA	0.192304	7.58e-05
						1562860_at	ENSG00000236436	lncRNA	0.123821	0.0232327
						239507_at	ENSG00000236445	lncRNA	0.259246	7.51e-05
						1559288_at	ENSG00000236451	lncRNA	0.220845	0.000214058
						237699_at	ENSG00000236463	lncRNA	0.0914075	0.0370854
						242798_at	ENSG00000236519	lncRNA	0.199677	9.82e-06
						1569794_at	ENSG00000236526	lncRNA	0.288341	5e-05
						1563496_at	ENSG00000236548	lncRNA	0.131879	0.0343975
						234097_s_at	ENSG00000236598	lncRNA	0.1871	0.000826152
						1556945_a_at	ENSG00000236656	lncRNA	0.242765	0.000122888
						235445_at	ENSG00000236666	lncRNA	0.258426	0.000650999
						1561558_at	ENSG00000236671	lncRNA	0.14248	0.0173945
						237980_at	ENSG00000236678	lncRNA	0.146183	0.0100613
						1564083_at	ENSG00000236714	lncRNA	0.18208	0.0186843
						1557060_at	ENSG00000236719	lncRNA	0.164276	0.00667112
						1563073_at	ENSG00000236747	lncRNA	0.136483	0.00741193
						1559929_at	ENSG00000236751	lncRNA	0.345437	1.23e-05
						1569780_at	ENSG00000236795	lncRNA	0.246954	0.000225029
						208210_at	ENSG00000236823	lncRNA	0.17944	0.000656373
						241238_at	ENSG00000236842	lncRNA	0.16677	0.000642257
						1556999_at	ENSG00000236854	lncRNA	0.178834	0.000713516
						1557059_at	ENSG00000236859	lncRNA	0.178517	0.000270576
						237787_at	ENSG00000236866	lncRNA	0.13303	0.00776235
						244232_at	ENSG00000236896	lncRNA	0.108488	0.0424964
						221422_s_at	ENSG00000236901	lncRNA	0.133715	0.016757
						1559348_a_at	ENSG00000236914	lncRNA	0.184489	0.000146424
						216665_s_at	ENSG00000236951	lncRNA	0.248423	3.07e-06
						1569727_at	ENSG00000237013	lncRNA	0.118053	0.040572
						229090_at	ENSG00000237036	lncRNA	0.456014	2.41e-11
						1556899_at	ENSG00000237054	lncRNA	0.187569	0.000508905
						206082_at	ENSG00000237105	lncRNA	0.259997	0.000357873
						239708_at	ENSG00000237125	lncRNA	0.139666	0.00390618
						1561590_a_at	ENSG00000237159	lncRNA	0.235008	4.27e-07
						1568812_at	ENSG00000237166	lncRNA	0.174315	0.00167462
						233172_at	ENSG00000237179	lncRNA	0.202235	0.00165325
						229014_at	ENSG00000237187	lncRNA	0.233988	4.17e-08
						244848_at	ENSG00000237188	lncRNA	0.326175	8.17e-08
						1564909_at	ENSG00000237208	lncRNA	0.161032	0.00130278
						1560516_at	ENSG00000237233	lncRNA	0.161262	0.0273295
						215970_at	ENSG00000237250	lncRNA	0.280901	2.53e-06
						1568730_at	ENSG00000237286	lncRNA	0.192929	0.00104886
						242771_at	ENSG00000237298	lncRNA	0.138121	0.0111851
						228040_at	ENSG00000237357	lncRNA	0.075399	0.0421987
						240668_s_at	ENSG00000237361	lncRNA	0.144985	0.00572817
						1557610_at	ENSG00000237399	lncRNA	0.171206	0.00290572
						236008_at	ENSG00000237422	lncRNA	0.225403	5.2e-07
						224456_s_at	ENSG00000237424	lncRNA	0.294065	4.55e-07
						237675_at	ENSG00000237457	lncRNA	0.137491	0.0161601
						1557761_s_at	ENSG00000237463	lncRNA	0.201257	3.33e-06
						1560634_a_at	ENSG00000237479	lncRNA	0.12531	0.0201756
						234759_at	ENSG00000237491	lncRNA	0.577817	5.83e-17
						1556344_at	ENSG00000237594	lncRNA	0.286867	7.13e-09
						1559124_at	ENSG00000237596	lncRNA	0.198226	0.000259773
						238308_at	ENSG00000237605	lncRNA	0.201935	0.000161249
						1558793_at	ENSG00000237637	lncRNA	0.192096	0.000606562
						1570006_at	ENSG00000237638	lncRNA	0.260473	1.45e-05
						1557617_at	ENSG00000237737	lncRNA	0.228273	0.00145091
						237608_at	ENSG00000237750	lncRNA	0.162947	0.000924636
						1561915_at	ENSG00000237781	lncRNA	0.216887	1.64e-06
						1555839_a_at	ENSG00000237787	lncRNA	0.150503	0.0295603
						1562664_at	ENSG00000237870	lncRNA	0.275903	8.36e-07
						1556511_a_at	ENSG00000237928	lncRNA	0.242829	5.93e-07
						1561004_at	ENSG00000237943	lncRNA	0.238007	0.000295541
						1570423_at	ENSG00000237975	lncRNA	0.276974	8.47e-06
						230787_at	ENSG00000237976	lncRNA	0.192101	0.00156796
						233205_at	ENSG00000237978	lncRNA	0.170314	0.00398908
						234433_at	ENSG00000237992	lncRNA	0.374928	1.49e-08
						232953_at	ENSG00000238009	lncRNA	0.211625	0.00118397
						237975_at	ENSG00000238010	lncRNA	0.136386	0.0128542
						229807_s_at	ENSG00000238045	lncRNA	0.191312	0.000874245
						1559835_at	ENSG00000238113	lncRNA	0.334985	2.25e-08
						1558653_at	ENSG00000238133	lncRNA	0.196524	0.00117007
						1561255_at	ENSG00000238158	lncRNA	0.332946	1.15e-07
						239407_at	ENSG00000238197	lncRNA	0.170835	0.00113743
						1562523_at	ENSG00000238217	lncRNA	0.229247	1.43e-05
						216612_x_at	ENSG00000238272	lncRNA	0.160227	0.00503904
						240745_at	ENSG00000238276	lncRNA	0.231513	7.75e-05
						1562982_at	ENSG00000238284	lncRNA	0.259085	0.00597851
						219282_s_at	ENSG00000239203	lncRNA	0.134972	0.0191425
						1564323_at	ENSG00000239205	lncRNA	0.289637	5.87e-05
						230799_at	ENSG00000239332	lncRNA	0.190086	1.14e-05
						1569789_at	ENSG00000239440	lncRNA	0.234561	0.000282295
						1562997_a_at	ENSG00000239482	lncRNA	0.166202	0.0031741
						1561531_at	ENSG00000239508	lncRNA	0.146137	0.0117943
						237514_at	ENSG00000239513	lncRNA	0.203918	0.000285118
						1568871_at	ENSG00000239519	lncRNA	0.216493	2.7e-05
						234664_at	ENSG00000239906	lncRNA	0.235432	9.76e-06
						240662_at	ENSG00000239994	lncRNA	0.360923	0.000986053
						204923_at	ENSG00000240143	lncRNA	0.372826	9.86e-10
						1565608_at	ENSG00000240207	lncRNA	0.276937	9.34e-07
						244695_at	ENSG00000240288	lncRNA	0.108525	0.0223598
						236787_at	ENSG00000240350	lncRNA	0.236349	0.00161244
						1569544_at	ENSG00000240405	lncRNA	0.123082	0.0379887
						242005_at	ENSG00000240476	lncRNA	0.19346	0.00744793
						1559884_at	ENSG00000240498	lncRNA	0.152244	0.0443616
						228585_at	ENSG00000240527	lncRNA	0.432661	1.03e-05
						233176_at	ENSG00000240859	lncRNA	0.23543	0.00035369
						1569786_at	ENSG00000240893	lncRNA	0.249234	2.38e-05
						1559670_at	ENSG00000240973	lncRNA	0.192256	0.00443584
						1560654_at	ENSG00000240996	lncRNA	0.386558	2.25e-09
						237684_at	ENSG00000241131	lncRNA	0.170387	0.00227574
						241369_at	ENSG00000241158	lncRNA	0.231565	0.000304024
						243954_at	ENSG00000241163	lncRNA	0.237414	0.000123268
						1564097_at	ENSG00000241316	lncRNA	0.281522	1.06e-06
						1561525_at	ENSG00000241328	lncRNA	0.114304	0.026956
						1557498_a_at	ENSG00000241336	lncRNA	0.228123	4.09e-05
						216989_at	ENSG00000241345	lncRNA	0.174761	0.00192104
						240184_at	ENSG00000241359	lncRNA	0.243604	3.36e-05
						240371_at	ENSG00000241369	lncRNA	0.203204	7.79e-05
						244582_at	ENSG00000241409	lncRNA	0.339925	5.29e-10
						232242_at	ENSG00000241472	lncRNA	0.115006	0.0253748
						1556467_at	ENSG00000241490	lncRNA	0.348509	4.97e-09
						1556592_at	ENSG00000241679	lncRNA	0.290378	3.93e-06
						1556364_at	ENSG00000241684	lncRNA	0.274028	2.88e-07
						1558497_a_at	ENSG00000241696	lncRNA	0.325912	4.17e-07
						243170_at	ENSG00000241772	lncRNA	0.174861	0.00161307
						234664_at	ENSG00000241860	lncRNA	0.235432	9.76e-06
						234548_at	ENSG00000241954	lncRNA	0.278092	1.49e-06
						240610_at	ENSG00000241956	lncRNA	0.254006	1.74e-06
						1564837_at	ENSG00000242242	lncRNA	0.220012	2.31e-06
						1560762_at	ENSG00000242258	lncRNA	0.344738	3.03e-08
						219376_at	ENSG00000242375	lncRNA	0.123033	0.019043
						237789_at	ENSG00000242396	lncRNA	0.167307	0.00366566
						1561983_at	ENSG00000242512	lncRNA	0.437297	2.78e-11
						1559827_at	ENSG00000242516	lncRNA	0.321048	0.00018399
						1569740_at	ENSG00000242753	lncRNA	0.155279	0.0128717
						1569885_at	ENSG00000242759	lncRNA	0.142454	0.00366036
						213721_at	ENSG00000242808	lncRNA	0.163531	4.88e-05
						237192_at	ENSG00000243004	lncRNA	0.192438	0.00625712
						233675_s_at	ENSG00000243008	lncRNA	0.310593	4.72e-05
						231267_at	ENSG00000243062	lncRNA	0.154183	0.000956822
						236575_at	ENSG00000243069	lncRNA	0.192351	0.0082095
						240712_s_at	ENSG00000243150	lncRNA	0.157354	0.00824585
						230797_s_at	ENSG00000243179	lncRNA	0.134929	0.0126433
						1558602_a_at	ENSG00000243197	lncRNA	0.286806	1.27e-05
						237392_at	ENSG00000243319	lncRNA	0.295679	4.95e-08
						1561225_at	ENSG00000243349	lncRNA	0.31898	4.34e-06
						220787_at	ENSG00000243415	lncRNA	0.166373	0.0399881
						1558320_at	ENSG00000243491	lncRNA	0.184667	0.00165283
						1561402_at	ENSG00000243629	lncRNA	0.240777	3.5e-06
						239466_at	ENSG00000243701	lncRNA	0.184692	0.000508716
						1564070_s_at	ENSG00000243766	lncRNA	0.275262	4.72e-08
						1560913_at	ENSG00000243797	lncRNA	0.133847	0.0147933
						228101_at	ENSG00000243888	lncRNA	0.32596	2.65e-09
						229543_at	ENSG00000244158	lncRNA	0.250262	0.000405409
						242754_at	ENSG00000244184	lncRNA	0.146617	0.00904312
						242057_at	ENSG00000244198	lncRNA	0.423772	3.46e-08
						1563157_at	ENSG00000244203	lncRNA	0.122635	0.00686383
						244475_at	ENSG00000244265	lncRNA	0.216429	0.000296369
						1570168_at	ENSG00000244268	lncRNA	0.125172	0.0160073
						227349_at	ENSG00000244332	lncRNA	0.285491	7e-06
						1557369_a_at	ENSG00000244342	lncRNA	0.109364	0.0473344
						237978_at	ENSG00000244464	lncRNA	0.201504	0.000670113
						242057_at	ENSG00000244479	lncRNA	0.423772	3.46e-08
						241247_at	ENSG00000244541	lncRNA	0.147145	0.00225098
						241759_at	ENSG00000244558	lncRNA	0.124109	0.00973665
						1561266_at	ENSG00000244675	lncRNA	0.154589	0.00121595
						1562353_x_at	ENSG00000244738	lncRNA	0.283689	7.28e-07
						1562893_at	ENSG00000244791	lncRNA	0.132998	0.0176203
						235172_at	ENSG00000244879	lncRNA	0.127472	0.0203636
						1559986_at	ENSG00000244968	lncRNA	0.164042	0.0101903
						1564337_at	ENSG00000245008	lncRNA	0.260815	3.24e-05
						1557395_at	ENSG00000245067	lncRNA	0.242331	2.69e-06
						1556755_s_at	ENSG00000245080	lncRNA	0.252707	8.03e-08
						1564139_at	ENSG00000245105	lncRNA	0.253538	9.27e-06
						227745_at	ENSG00000245149	lncRNA	0.135192	0.00333745
						1562053_at	ENSG00000245213	lncRNA	0.186915	8.91e-05
						1564449_at	ENSG00000245248	lncRNA	0.264348	3.22e-08
						1563101_at	ENSG00000245311	lncRNA	0.323834	4.56e-09
						230272_at	ENSG00000245526	lncRNA	0.248435	0.000119967
						220983_s_at	ENSG00000245532	lncRNA	0.212522	0.0163163
						1562682_at	ENSG00000245534	lncRNA	0.261419	8.1e-06
						235152_at	ENSG00000245571	lncRNA	0.222303	0.000167958
						1567361_at	ENSG00000245573	lncRNA	0.265537	1.88e-05
						238022_at	ENSG00000245694	lncRNA	0.194835	0.00587243
						1563219_at	ENSG00000245711	lncRNA	0.175143	0.000501023
						1554716_s_at	ENSG00000245750	lncRNA	0.317838	5.22e-09
						1564051_at	ENSG00000245768	lncRNA	0.16568	0.00384503
						1569418_at	ENSG00000245870	lncRNA	0.110647	0.0419527
						244429_at	ENSG00000245904	lncRNA	0.160292	0.000492041
						1560791_at	ENSG00000245928	lncRNA	0.188878	0.000688358
						228686_at	ENSG00000245937	lncRNA	0.314929	7.24e-05
						233174_at	ENSG00000246089	lncRNA	0.224752	0.000424844
						207031_at	ENSG00000246095	lncRNA	0.161727	0.00118589
						239685_at	ENSG00000246100	lncRNA	0.184917	0.000120291
						237729_at	ENSG00000246145	lncRNA	0.164322	0.00745617
						1562044_at	ENSG00000246211	lncRNA	0.201278	7.09e-05
						1560246_at	ENSG00000246214	lncRNA	0.105699	0.0283585
						1559097_at	ENSG00000246223	lncRNA	0.136341	0.00750651
						1555888_at	ENSG00000246263	lncRNA	0.282724	1.6e-06
						231610_at	ENSG00000246283	lncRNA	0.225961	4.55e-07
						241169_at	ENSG00000246323	lncRNA	0.10042	0.0366884
						1560251_at	ENSG00000246331	lncRNA	0.248857	0.0017808
						1560448_at	ENSG00000246334	lncRNA	0.20282	9.69e-05
						1559595_at	ENSG00000246363	lncRNA	0.252576	6.39e-05
						1562785_at	ENSG00000246375	lncRNA	0.134328	0.019792
						1560707_at	ENSG00000246379	lncRNA	0.121227	0.0479498
						1557865_at	ENSG00000246422	lncRNA	0.23807	2.03e-05
						243813_at	ENSG00000246430	lncRNA	0.283357	3.63e-06
						1558819_at	ENSG00000246528	lncRNA	0.24648	2.38e-05
						1570268_at	ENSG00000246541	lncRNA	0.211768	0.000209593
						1557607_at	ENSG00000246640	lncRNA	0.253745	2.89e-05
						235161_at	ENSG00000246695	lncRNA	0.19644	0.000113442
						1558166_at	ENSG00000246731	lncRNA	0.369344	1.35e-08
						1557864_x_at	ENSG00000246740	lncRNA	0.218709	2.4e-05
						1558899_s_at	ENSG00000246763	lncRNA	0.166435	0.000234714
						217443_at	ENSG00000246777	lncRNA	0.299498	1.76e-06
						1557753_at	ENSG00000246876	lncRNA	0.216434	0.000224456
						229363_at	ENSG00000246898	lncRNA	0.226364	2.13e-06
						1561110_at	ENSG00000246982	lncRNA	0.140136	0.018587
						215302_at	ENSG00000247081	lncRNA	0.224478	3.28e-05
						1569520_at	ENSG00000247121	lncRNA	0.152057	0.00158423
						1557606_at	ENSG00000247131	lncRNA	0.261082	2.86e-07
						235696_at	ENSG00000247134	lncRNA	0.425784	2.23e-05
						1552987_a_at	ENSG00000247193	lncRNA	0.343306	4.01e-07
						239792_at	ENSG00000247240	lncRNA	0.0953706	0.0382208
						1562699_at	ENSG00000247416	lncRNA	0.191505	0.000158298
						235373_at	ENSG00000247498	lncRNA	0.210015	0.00494738
						1558948_a_at	ENSG00000247556	lncRNA	0.152648	0.00331066
						1561471_at	ENSG00000247624	lncRNA	0.185765	0.000310897
						1566126_at	ENSG00000247699	lncRNA	0.195618	0.000196346
						1569330_at	ENSG00000247708	lncRNA	0.243647	0.000284265
						234825_at	ENSG00000247735	lncRNA	0.169882	0.00903451
						232878_at	ENSG00000247809	lncRNA	0.335872	4.99e-07
						229815_at	ENSG00000247828	lncRNA	0.151901	0.00376857
						1560419_at	ENSG00000247853	lncRNA	0.136879	0.0164969
						1561491_at	ENSG00000247867	lncRNA	0.197856	0.000111941
						240518_at	ENSG00000247934	lncRNA	0.295033	2.53e-10
						1569713_at	ENSG00000247950	lncRNA	0.225989	3.71e-05
						227437_at	ENSG00000248008	lncRNA	0.156419	0.000973311
						241218_at	ENSG00000248115	lncRNA	0.214667	0.000461984
						1561251_at	ENSG00000248118	lncRNA	0.108935	0.0235036
						1562597_at	ENSG00000248150	lncRNA	0.239793	5.41e-05
						241124_at	ENSG00000248165	lncRNA	0.229333	0.00104325
						237696_at	ENSG00000248184	lncRNA	0.241309	2.4e-05
						1556099_at	ENSG00000248197	lncRNA	0.190413	0.00151716
						239974_at	ENSG00000248222	lncRNA	0.209023	0.00039717
						1565909_at	ENSG00000248245	lncRNA	0.162517	0.000283735
						1557507_at	ENSG00000248275	lncRNA	0.225435	1.26e-06
						1561098_at	ENSG00000248307	lncRNA	0.378887	4.41e-07
						1553882_at	ENSG00000248360	lncRNA	0.152244	0.00472527
						1562901_at	ENSG00000248441	lncRNA	0.142366	0.00492678
						1560716_at	ENSG00000248461	lncRNA	0.214913	3.58e-06
						1562691_at	ENSG00000248464	lncRNA	0.237612	7.18e-07
						1566039_a_at	ENSG00000248469	lncRNA	0.17538	3.3e-05
						1570262_at	ENSG00000248505	lncRNA	0.12158	0.0103088
						1556916_a_at	ENSG00000248529	lncRNA	0.133878	0.0217548
						1561319_at	ENSG00000248550	lncRNA	0.343156	4.01e-07
						1556740_at	ENSG00000248572	lncRNA	0.305338	6.2e-10
						240346_at	ENSG00000248576	lncRNA	0.156053	0.00737657
						1570444_at	ENSG00000248596	lncRNA	0.171904	0.000647034
						1556459_at	ENSG00000248682	lncRNA	0.245251	2.34e-05
						1569882_at	ENSG00000248724	lncRNA	0.263627	9.16e-05
						1570163_at	ENSG00000248730	lncRNA	0.199107	0.000676789
						201918_at	ENSG00000248773	lncRNA	0.234058	0.000255281
						1556421_at	ENSG00000248801	lncRNA	0.245011	0.00513878
						1561806_at	ENSG00000248846	lncRNA	0.155634	0.00226472
						243844_at	ENSG00000248869	lncRNA	0.209101	0.00190924
						1557009_a_at	ENSG00000248908	lncRNA	0.199928	0.00158065
						1569846_at	ENSG00000248975	lncRNA	0.161345	0.0032443
						237682_at	ENSG00000249001	lncRNA	0.226505	4.93e-05
						229842_at	ENSG00000249007	lncRNA	0.262846	0.000113305
						1566039_a_at	ENSG00000249109	lncRNA	0.17538	3.3e-05
						1564940_at	ENSG00000249159	lncRNA	0.329729	3.05e-05
						241322_at	ENSG00000249163	lncRNA	0.143373	0.0271718
						1561757_a_at	ENSG00000249196	lncRNA	0.149327	0.00087858
						1560891_a_at	ENSG00000249307	lncRNA	0.273001	8.18e-05
						1562811_at	ENSG00000249326	lncRNA	0.123662	0.0495895
						44783_s_at	ENSG00000249328	lncRNA	0.268932	1.91e-08
						233680_at	ENSG00000249332	lncRNA	0.268949	5.25e-07
						1560565_at	ENSG00000249343	lncRNA	0.235249	2.69e-05
						1561528_at	ENSG00000249345	lncRNA	0.160393	0.000260519
						1556675_s_at	ENSG00000249346	lncRNA	0.142772	0.000697099
						1569712_at	ENSG00000249419	lncRNA	0.160457	0.00747645
						1563462_at	ENSG00000249464	lncRNA	0.201462	0.00150975
						1570050_at	ENSG00000249494	lncRNA	0.205516	0.000102118
						1565934_at	ENSG00000249509	lncRNA	0.248749	2.22e-06
						1564220_a_at	ENSG00000249550	lncRNA	0.171654	0.0122774
						1561210_at	ENSG00000249584	lncRNA	0.175965	0.00317174
						240807_at	ENSG00000249601	lncRNA	0.227741	4.21e-06
						1562737_at	ENSG00000249618	lncRNA	0.116283	0.0430153
						220837_at	ENSG00000249650	lncRNA	0.211094	2.63e-05
						241001_at	ENSG00000249673	lncRNA	0.309199	6.46e-10
						210302_s_at	ENSG00000249690	lncRNA	0.651067	7.78e-11
						1568615_a_at	ENSG00000249700	lncRNA	0.181924	0.00358899
						243728_at	ENSG00000249713	lncRNA	0.164069	0.00441681
						221183_at	ENSG00000249717	lncRNA	0.154958	0.000806997
						1569418_at	ENSG00000249771	lncRNA	0.110647	0.0419527
						237272_at	ENSG00000249833	lncRNA	0.183431	0.00108993
						222087_at	ENSG00000249859	lncRNA	0.226492	5.28e-07
						240268_at	ENSG00000249873	lncRNA	0.237881	0.000501005
						1561288_at	ENSG00000249917	lncRNA	0.335158	4.11e-06
						231063_at	ENSG00000249955	lncRNA	0.285647	0.000469463
						241171_at	ENSG00000249988	lncRNA	0.125411	0.0383563
						1562253_at	ENSG00000250033	lncRNA	0.122165	0.00943014
						1559867_at	ENSG00000250041	lncRNA	0.26386	0.000154155
						1559344_at	ENSG00000250062	lncRNA	0.140096	0.00413854
						233527_at	ENSG00000250073	lncRNA	0.150547	0.00587888
						1559621_at	ENSG00000250075	lncRNA	0.213915	6.74e-05
						1557823_s_at	ENSG00000250125	lncRNA	0.129951	0.00591244
						1558451_at	ENSG00000250131	lncRNA	0.210277	0.000164628
						236042_at	ENSG00000250132	lncRNA	0.238636	1.49e-07
						1561473_at	ENSG00000250156	lncRNA	0.133492	0.0329183
						1561572_at	ENSG00000250198	lncRNA	0.182514	0.00131408
						1562389_at	ENSG00000250241	lncRNA	0.173912	0.0212285
						1566482_at	ENSG00000250280	lncRNA	0.325007	4.57e-06
						1564881_at	ENSG00000250302	lncRNA	0.146657	0.00323094
						1557765_at	ENSG00000250337	lncRNA	0.242825	0.000550979
						1569811_at	ENSG00000250341	lncRNA	0.168083	0.00230428
						1570226_at	ENSG00000250365	lncRNA	0.119194	0.0211375
						1561084_at	ENSG00000250406	lncRNA	0.226694	0.000488768
						1557443_s_at	ENSG00000250427	lncRNA	0.219104	0.00373193
						233008_at	ENSG00000250432	lncRNA	0.128675	0.0123125
						1562540_at	ENSG00000250456	lncRNA	0.250669	5.9e-08
						1563165_at	ENSG00000250546	lncRNA	0.148688	0.00104348
						1562701_at	ENSG00000250579	lncRNA	0.123243	0.008837
						231557_at	ENSG00000250604	lncRNA	0.146253	0.0106315
						1562638_at	ENSG00000250608	lncRNA	0.193197	0.00407901
						1569784_at	ENSG00000250626	lncRNA	0.158459	0.00288466
						1561323_at	ENSG00000250658	lncRNA	0.172985	0.000255399
						1564282_a_at	ENSG00000250682	lncRNA	0.179788	0.000925321
						215527_at	ENSG00000250686	lncRNA	0.191997	0.00101501
						1556170_at	ENSG00000250698	lncRNA	0.195123	0.00324946
						238284_at	ENSG00000250708	lncRNA	0.154135	0.012206
						1561415_at	ENSG00000250723	lncRNA	0.252873	5.88e-06
						232953_at	ENSG00000250765	lncRNA	0.211625	0.00118397
						1570204_at	ENSG00000250802	lncRNA	0.15244	0.0106906
						237676_at	ENSG00000250814	lncRNA	0.223829	4.11e-05
						232335_at	ENSG00000250903	lncRNA	0.179386	0.000157395
						1561906_at	ENSG00000250917	lncRNA	0.151525	0.0335357
						1562491_at	ENSG00000250954	lncRNA	0.200658	0.00661416
						1557214_at	ENSG00000250968	lncRNA	0.195245	1.05e-05
						1562509_at	ENSG00000251011	lncRNA	0.231168	0.000129447
						1557029_at	ENSG00000251018	lncRNA	0.294113	0.000102729
						1562617_at	ENSG00000251045	lncRNA	0.110793	0.0238064
						243197_at	ENSG00000251081	lncRNA	0.265123	2.25e-05
						231412_at	ENSG00000251136	lncRNA	0.145219	0.000503578
						224006_at	ENSG00000251138	lncRNA	0.154217	0.00211714
						237301_at	ENSG00000251141	lncRNA	0.251679	0.0046669
						1557233_at	ENSG00000251165	lncRNA	0.145849	0.00956911
						1565868_at	ENSG00000251194	lncRNA	0.214549	0.00268245
						1561593_at	ENSG00000251199	lncRNA	0.112702	0.0319934
						1563287_at	ENSG00000251210	lncRNA	0.256944	3.24e-07
						1559777_at	ENSG00000251230	lncRNA	0.151759	0.000804031
						237758_at	ENSG00000251249	lncRNA	0.298044	6.13e-06
						243892_at	ENSG00000251283	lncRNA	0.143566	0.00744337
						1564626_at	ENSG00000251301	lncRNA	0.167863	0.000424952
						1554591_at	ENSG00000251321	lncRNA	0.275786	1.97e-08
						1561469_at	ENSG00000251323	lncRNA	0.159939	0.00441609
						1557219_at	ENSG00000251350	lncRNA	0.162211	0.00474571
						238216_at	ENSG00000251364	lncRNA	0.0937509	0.0339215
						240575_at	ENSG00000251396	lncRNA	0.128159	0.0267181
						229006_at	ENSG00000251432	lncRNA	0.146098	0.0110849
						229635_at	ENSG00000251442	lncRNA	0.256326	0.00716218
						224007_at	ENSG00000251510	lncRNA	0.237583	0.00130406
						1563072_at	ENSG00000251511	lncRNA	0.15712	0.00130653
						1562965_at	ENSG00000251517	lncRNA	0.230268	0.000273183
						1563170_at	ENSG00000251542	lncRNA	0.217683	2.08e-05
						243718_at	ENSG00000251555	lncRNA	0.225257	3.01e-05
						1559540_at	ENSG00000251575	lncRNA	0.249438	1.01e-06
						234171_at	ENSG00000251576	lncRNA	0.137877	0.00589438
						1561731_at	ENSG00000251600	lncRNA	0.181584	0.00093714
						1559316_at	ENSG00000251629	lncRNA	0.300463	6.43e-05
						215298_at	ENSG00000251632	lncRNA	0.189239	6.54e-05
						226018_at	ENSG00000251660	lncRNA	0.300315	2.22e-07
						230978_at	ENSG00000253138	lncRNA	0.275783	4.62e-06
						1569840_at	ENSG00000253165	lncRNA	0.217876	0.000118113
						231365_at	ENSG00000253187	lncRNA	0.112604	0.020362
						1559804_at	ENSG00000253205	lncRNA	0.227823	0.000383251
						1556046_a_at	ENSG00000253230	lncRNA	0.229687	1.87e-07
						1559030_a_at	ENSG00000253263	lncRNA	0.249187	8.78e-09
						1568844_at	ENSG00000253281	lncRNA	0.144573	0.00776359
						1562678_at	ENSG00000253297	lncRNA	0.379395	8.88e-09
						1561401_at	ENSG00000253298	lncRNA	0.330471	6.72e-10
						1561391_at	ENSG00000253302	lncRNA	0.25823	3.59e-06
						1565896_at	ENSG00000253320	lncRNA	0.152044	0.00218234
						1560207_at	ENSG00000253327	lncRNA	0.176284	0.0463512
						233507_at	ENSG00000253369	lncRNA	0.214473	0.00145718
						244283_x_at	ENSG00000253434	lncRNA	0.146889	0.0181528
						230817_at	ENSG00000253438	lncRNA	0.132752	0.0370394
						240487_at	ENSG00000253447	lncRNA	0.123636	0.0145463
						235540_at	ENSG00000253476	lncRNA	0.408803	1.07e-09
						1561256_at	ENSG00000253510	lncRNA	0.315442	1.35e-07
						1566917_at	ENSG00000253521	lncRNA	0.142378	0.00293386
						232504_at	ENSG00000253522	lncRNA	0.368909	6.24e-07
						220400_at	ENSG00000253532	lncRNA	0.283552	3.96e-08
						1562640_at	ENSG00000253552	lncRNA	0.163459	0.00215136
						1569831_at	ENSG00000253553	lncRNA	0.170502	0.00620547
						1560595_at	ENSG00000253557	lncRNA	0.20779	9.62e-05
						1562365_at	ENSG00000253614	lncRNA	0.155942	0.0108314
						1555344_at	ENSG00000253656	lncRNA	0.183245	0.00674809
						1561881_at	ENSG00000253658	lncRNA	0.115335	0.0358241
						1559966_a_at	ENSG00000253661	lncRNA	0.343504	1.54e-06
						244643_at	ENSG00000253679	lncRNA	0.242527	7.27e-05
						238364_x_at	ENSG00000253716	lncRNA	0.121601	0.00931316
						1560337_at	ENSG00000253734	lncRNA	0.195972	0.000253963
						230910_s_at	ENSG00000253741	lncRNA	0.220888	0.000415902
						1561245_at	ENSG00000253894	lncRNA	0.184004	0.000503653
						1559213_at	ENSG00000253898	lncRNA	0.139433	0.0381994
						1568921_at	ENSG00000253932	lncRNA	0.107638	0.0410093
						1560260_at	ENSG00000253955	lncRNA	0.309173	1.93e-10
						244857_at	ENSG00000253965	lncRNA	0.0907671	0.0249282
						1554976_a_at	ENSG00000254008	lncRNA	0.209908	1.93e-05
						236627_at	ENSG00000254027	lncRNA	0.18861	0.00683469
						244816_at	ENSG00000254039	lncRNA	0.152528	0.00269815
						1563927_a_at	ENSG00000254102	lncRNA	0.209496	0.000780243
						234288_at	ENSG00000254119	lncRNA	0.217163	0.000485834
						1556573_s_at	ENSG00000254139	lncRNA	0.221364	3.79e-06
						242699_at	ENSG00000254141	lncRNA	0.169453	0.00871318
						1560260_at	ENSG00000254164	lncRNA	0.309173	1.93e-10
						216636_at	ENSG00000254166	lncRNA	0.276662	8.11e-07
						233237_at	ENSG00000254226	lncRNA	0.323539	9.84e-10
						1556755_s_at	ENSG00000254248	lncRNA	0.252707	8.03e-08
						1569218_at	ENSG00000254266	lncRNA	0.18158	4.07e-05
						1570301_at	ENSG00000254288	lncRNA	0.212835	9.03e-05
						1570155_at	ENSG00000254300	lncRNA	0.231089	0.000145938
						239915_at	ENSG00000254369	lncRNA	0.258649	6.55e-07
						238661_at	ENSG00000254377	lncRNA	0.249505	6.7e-05
						1557007_a_at	ENSG00000254443	lncRNA	0.168255	0.000604882
						1558336_at	ENSG00000254451	lncRNA	0.227875	5.2e-05
						237512_at	ENSG00000254453	lncRNA	0.129133	0.00312047
						232953_at	ENSG00000254468	lncRNA	0.211625	0.00118397
						211614_at	ENSG00000254488	lncRNA	0.199415	0.00913076
						240290_at	ENSG00000254508	lncRNA	0.104318	0.0242729
						240323_at	ENSG00000254528	lncRNA	0.118763	0.0107552
						1552563_a_at	ENSG00000254556	lncRNA	0.4518	7.91e-10
						237617_at	ENSG00000254584	lncRNA	0.143584	0.0437122
						1562870_at	ENSG00000254588	lncRNA	0.128362	0.0136933
						235906_at	ENSG00000254641	lncRNA	0.144766	0.000630253
						236109_at	ENSG00000254694	lncRNA	0.157441	0.00851204
						214395_x_at	ENSG00000254741	lncRNA	0.269652	0.00909709
						1563179_at	ENSG00000254821	lncRNA	0.172957	0.00593882
						230975_at	ENSG00000254823	lncRNA	0.173905	0.000333905
						1552972_at	ENSG00000254842	lncRNA	0.192204	0.000260663
						240626_at	ENSG00000254936	lncRNA	0.228102	1.6e-07
						1569646_a_at	ENSG00000254960	lncRNA	0.276066	5.05e-05
						1561592_at	ENSG00000254968	lncRNA	0.180534	0.000199397
						229628_s_at	ENSG00000255036	lncRNA	0.117422	0.016413
						1562320_at	ENSG00000255043	lncRNA	0.15094	0.0226448
						214395_x_at	ENSG00000255050	lncRNA	0.269652	0.00909709
						222184_at	ENSG00000255052	lncRNA	0.229577	4.64e-06
						1556271_at	ENSG00000255084	lncRNA	0.314044	1.23e-05
						1562520_at	ENSG00000255087	lncRNA	0.213245	0.000230831
						213862_at	ENSG00000255108	lncRNA	0.11491	0.0143405
						231532_at	ENSG00000255129	lncRNA	0.113751	0.0167559
						243566_at	ENSG00000255179	lncRNA	0.384794	2.49e-06
						236689_at	ENSG00000255198	lncRNA	0.118053	0.0156328
						236640_at	ENSG00000255248	lncRNA	0.193357	0.000524839
						240290_at	ENSG00000255272	lncRNA	0.104318	0.0242729
						234134_at	ENSG00000255276	lncRNA	0.168415	0.0074738
						1563086_at	ENSG00000255314	lncRNA	0.353831	1.25e-14
						1554957_at	ENSG00000255345	lncRNA	0.333065	3.43e-07
						1564315_at	ENSG00000255394	lncRNA	0.211832	0.00012283
						240566_at	ENSG00000255418	lncRNA	0.147656	0.00600455
						1557330_at	ENSG00000255420	lncRNA	0.165708	0.000884485
						216062_at	ENSG00000255443	lncRNA	0.177176	0.000573467
						1558950_at	ENSG00000255477	lncRNA	0.202134	0.00066983
						244503_at	ENSG00000255496	lncRNA	0.203715	0.000860828
						1555002_at	ENSG00000255537	lncRNA	0.107853	0.0417676
						243485_at	ENSG00000255595	lncRNA	0.212596	3.8e-05
						233163_at	ENSG00000255647	lncRNA	0.258671	3.67e-05
						240893_at	ENSG00000255649	lncRNA	0.217658	7.72e-05
						1562633_at	ENSG00000255794	lncRNA	0.305181	4.51e-08
						243783_at	ENSG00000255858	lncRNA	0.200388	0.000689631
						237848_at	ENSG00000255944	lncRNA	0.155456	0.000428135
						242267_x_at	ENSG00000256020	lncRNA	0.252531	0.00155786
						1560819_a_at	ENSG00000256128	lncRNA	0.132065	0.00728264
						1562783_at	ENSG00000256151	lncRNA	0.20518	0.000607924
						1557475_at	ENSG00000256193	lncRNA	0.216231	0.000812018
						1569753_at	ENSG00000256195	lncRNA	0.359547	5.1e-06
						1564984_at	ENSG00000256204	lncRNA	0.208793	7.3e-07
						239887_at	ENSG00000256234	lncRNA	0.344082	8.5e-06
						240628_at	ENSG00000256315	lncRNA	0.140775	0.00146882
						1563135_at	ENSG00000256362	lncRNA	0.11204	0.0249077
						1561536_at	ENSG00000256494	lncRNA	0.144225	0.00686034
						1561607_at	ENSG00000256577	lncRNA	0.114032	0.0411652
						227758_at	ENSG00000256650	lncRNA	0.278231	0.00405836
						237848_at	ENSG00000256732	lncRNA	0.155456	0.000428135
						240986_at	ENSG00000256746	lncRNA	0.259029	4.73e-07
						1559753_at	ENSG00000256810	lncRNA	0.199082	2.03e-05
						231446_at	ENSG00000256888	lncRNA	0.210297	0.000381715
						221530_s_at	ENSG00000256894	lncRNA	0.406172	2.42e-05
						1560156_at	ENSG00000257027	lncRNA	0.281802	8.38e-07
						1560482_at	ENSG00000257056	lncRNA	0.246031	6.07e-06
						236747_at	ENSG00000257097	lncRNA	0.140899	0.00986252
						1560276_at	ENSG00000257137	lncRNA	0.182866	0.00888911
						227578_at	ENSG00000257167	lncRNA	0.29226	4.63e-05
						1564150_a_at	ENSG00000257242	lncRNA	0.205558	3.92e-05
						239584_at	ENSG00000257259	lncRNA	0.286433	2.84e-05
						234100_at	ENSG00000257261	lncRNA	0.168834	0.00819102
						215801_at	ENSG00000257310	lncRNA	0.557137	0.000341412
						1563244_at	ENSG00000257327	lncRNA	0.10839	0.043513
						219599_at	ENSG00000257337	lncRNA	0.165449	0.00141401
						1562223_at	ENSG00000257395	lncRNA	0.254124	2.58e-06
						1563656_at	ENSG00000257431	lncRNA	0.121673	0.00953143
						1565732_at	ENSG00000257433	lncRNA	0.09585	0.0209274
						1556730_at	ENSG00000257453	lncRNA	0.384411	1.06e-06
						1562223_at	ENSG00000257504	lncRNA	0.254124	2.58e-06
						1561544_at	ENSG00000257510	lncRNA	0.251128	5.26e-06
						228979_at	ENSG00000257520	lncRNA	0.141552	0.00353987
						236996_at	ENSG00000257551	lncRNA	0.174384	0.000401759
						1563133_at	ENSG00000257556	lncRNA	0.210151	0.000420135
						240818_at	ENSG00000257599	lncRNA	0.171031	0.000118898
						244608_at	ENSG00000257612	lncRNA	0.103592	0.0444074
						243499_at	ENSG00000257636	lncRNA	0.128159	0.00756666
						1558394_s_at	ENSG00000257671	lncRNA	0.0996456	0.0308318
						1564819_at	ENSG00000257726	lncRNA	0.12327	0.0135149
						1559837_at	ENSG00000257741	lncRNA	0.119833	0.0191867
						1562923_at	ENSG00000257747	lncRNA	0.199624	0.000263758
						241266_at	ENSG00000257761	lncRNA	0.227277	5.52e-06
						243035_at	ENSG00000257784	lncRNA	0.209614	0.000835924
						1556730_at	ENSG00000257839	lncRNA	0.384411	1.06e-06
						242340_at	ENSG00000257894	lncRNA	0.189098	0.00238054
						234447_at	ENSG00000257958	lncRNA	0.110479	0.03725
						1565669_at	ENSG00000258017	lncRNA	0.208874	0.000101158
						1560604_at	ENSG00000258053	lncRNA	0.143218	0.00440644
						1559925_s_at	ENSG00000258096	lncRNA	0.227265	2.24e-05
						1560581_at	ENSG00000258119	lncRNA	0.22324	2.84e-05
						1565839_a_at	ENSG00000258136	lncRNA	0.207705	7.73e-05
						1561222_at	ENSG00000258169	lncRNA	0.207031	0.0001115
						1568711_a_at	ENSG00000258220	lncRNA	0.138284	0.0226845
						1558195_at	ENSG00000258279	lncRNA	0.117854	0.0414705
						243762_at	ENSG00000258314	lncRNA	0.209208	0.000988563
						1559665_at	ENSG00000258390	lncRNA	0.180328	0.0085646
						242441_at	ENSG00000258422	lncRNA	0.31518	1.47e-11
						241614_at	ENSG00000258424	lncRNA	0.195029	0.000154037
						236288_at	ENSG00000258435	lncRNA	0.195039	2.35e-05
						1563310_a_at	ENSG00000258473	lncRNA	0.138969	0.0180682
						1559992_a_at	ENSG00000258548	lncRNA	0.185051	0.0122062
						1570391_at	ENSG00000258551	lncRNA	0.143344	0.0277356
						241283_at	ENSG00000258583	lncRNA	0.197404	0.000197268
						1557211_a_at	ENSG00000258584	lncRNA	0.169813	0.00227529
						243200_at	ENSG00000258616	lncRNA	0.0989488	0.027466
						240368_at	ENSG00000258636	lncRNA	0.104096	0.0461769
						1556374_s_at	ENSG00000258716	lncRNA	0.203453	0.0001952
						1557262_at	ENSG00000258727	lncRNA	0.179784	0.00158331
						1562671_s_at	ENSG00000258742	lncRNA	0.314734	2.94e-08
						1556004_at	ENSG00000258752	lncRNA	0.14869	0.0171807
						1562308_at	ENSG00000258754	lncRNA	0.189859	0.000287662
						1568660_a_at	ENSG00000258779	lncRNA	0.172362	0.00867959
						1561442_at	ENSG00000258804	lncRNA	0.282996	0.00097316
						1562122_at	ENSG00000258850	lncRNA	0.23376	0.000251247
						1570234_at	ENSG00000258977	lncRNA	0.16524	0.0191272
						243680_at	ENSG00000259065	lncRNA	0.142481	0.00318405
						237400_at	ENSG00000259071	lncRNA	0.1339	0.0104539
						220852_at	ENSG00000259073	lncRNA	0.337003	9.83e-12
						241312_at	ENSG00000259107	lncRNA	0.111593	0.0188342
						1557215_at	ENSG00000259129	lncRNA	0.332454	1.84e-05
						1558881_at	ENSG00000259134	lncRNA	0.404691	1.52e-05
						237540_at	ENSG00000259142	lncRNA	0.170255	0.00128654
						240474_x_at	ENSG00000259149	lncRNA	0.227325	2.79e-06
						240747_at	ENSG00000259188	lncRNA	0.257248	2.98e-06
						231607_at	ENSG00000259245	lncRNA	0.191097	0.000276266
						1563297_s_at	ENSG00000259251	lncRNA	0.255362	3.27e-07
						241143_at	ENSG00000259267	lncRNA	0.118042	0.0396308
						236396_at	ENSG00000259275	lncRNA	0.419128	2.48e-07
						231473_at	ENSG00000259284	lncRNA	0.180456	0.00980148
						213658_at	ENSG00000259291	lncRNA	0.133873	0.0144867
						1562038_at	ENSG00000259293	lncRNA	0.110921	0.0180748
						233926_at	ENSG00000259326	lncRNA	0.123537	0.0160557
						1561418_at	ENSG00000259345	lncRNA	0.336205	1.5e-12
						1560257_at	ENSG00000259351	lncRNA	0.345908	2.48e-05
						242649_x_at	ENSG00000259354	lncRNA	0.161693	0.00828728
						243957_at	ENSG00000259363	lncRNA	0.174437	0.00094341
						1562480_at	ENSG00000259395	lncRNA	0.126072	0.00894031
						237018_at	ENSG00000259453	lncRNA	0.184896	9.97e-05
						1569393_at	ENSG00000259458	lncRNA	0.149576	0.00020389
						1557463_at	ENSG00000259462	lncRNA	0.1354	0.024368
						244405_s_at	ENSG00000259478	lncRNA	0.168827	0.000913544
						243850_at	ENSG00000259495	lncRNA	0.195083	0.00345268
						1559497_at	ENSG00000259518	lncRNA	0.192367	0.00570928
						1553226_at	ENSG00000259527	lncRNA	0.16944	0.000621339
						1561035_at	ENSG00000259540	lncRNA	0.182248	0.00388348
						239746_at	ENSG00000259546	lncRNA	0.18192	0.00063069
						215229_at	ENSG00000259577	lncRNA	0.258864	2.88e-05
						1562100_at	ENSG00000259582	lncRNA	0.240824	0.000514091
						239746_at	ENSG00000259649	lncRNA	0.18192	0.00063069
						238829_at	ENSG00000259659	lncRNA	0.153363	0.0148749
						1562720_at	ENSG00000259664	lncRNA	0.195569	0.000694053
						1562748_at	ENSG00000259666	lncRNA	0.188538	0.000215368
						1563373_at	ENSG00000259687	lncRNA	0.165315	0.00287222
						1562501_at	ENSG00000259697	lncRNA	0.151108	0.0334848
						237129_at	ENSG00000259700	lncRNA	0.135648	0.00649896
						239459_s_at	ENSG00000259701	lncRNA	0.308632	3.25e-08
						1561247_at	ENSG00000259724	lncRNA	0.123959	0.0172419
						1560286_s_at	ENSG00000259727	lncRNA	0.110839	0.0321774
						1560161_at	ENSG00000259732	lncRNA	0.233955	0.00532033
						1561679_at	ENSG00000259776	lncRNA	0.250265	6.22e-05
						1564878_at	ENSG00000259779	lncRNA	0.180656	0.00582673
						244785_at	ENSG00000259786	lncRNA	0.230661	2.06e-05
						1563002_at	ENSG00000259788	lncRNA	0.27182	1.75e-05
						1558803_at	ENSG00000259807	lncRNA	0.249095	0.000153107
						1563121_at	ENSG00000259847	lncRNA	0.19416	0.00116824
						216722_at	ENSG00000259849	lncRNA	0.220283	0.00021069
						233512_at	ENSG00000259863	lncRNA	0.301175	4.24e-06
						1561702_at	ENSG00000259870	lncRNA	0.180726	0.000469575
						1554520_at	ENSG00000259877	lncRNA	0.1186	0.0220304
						1560964_at	ENSG00000259889	lncRNA	0.213742	6.2e-06
						1556263_s_at	ENSG00000259905	lncRNA	0.315013	7.11e-07
						233826_at	ENSG00000259915	lncRNA	0.162592	0.00167426
						237229_at	ENSG00000259940	lncRNA	0.189865	0.000139653
						1566605_at	ENSG00000259941	lncRNA	0.250864	9.25e-05
						229807_s_at	ENSG00000259952	lncRNA	0.191312	0.000874245
						1559066_at	ENSG00000259953	lncRNA	0.26048	7.7e-08
						1562524_at	ENSG00000259964	lncRNA	0.207397	4.07e-06
						243452_at	ENSG00000259985	lncRNA	0.162675	0.00466826
						1556504_at	ENSG00000260008	lncRNA	0.129613	0.0165199
						1568904_at	ENSG00000260019	lncRNA	0.223219	1.78e-05
						236657_at	ENSG00000260025	lncRNA	0.29739	1.21e-06
						1558007_s_at	ENSG00000260034	lncRNA	0.175384	0.000105882
						1568785_a_at	ENSG00000260041	lncRNA	0.149261	0.0262322
						1559813_at	ENSG00000260046	lncRNA	0.12989	0.0265084
						1561279_at	ENSG00000260059	lncRNA	0.16815	0.00396799
						1564802_at	ENSG00000260060	lncRNA	0.132798	0.0153331
						1564836_at	ENSG00000260064	lncRNA	0.129049	0.0184297
						1561261_at	ENSG00000260066	lncRNA	0.220982	0.00245976
						1564936_at	ENSG00000260070	lncRNA	0.259278	6.96e-06
						1561741_at	ENSG00000260088	lncRNA	0.319082	9.08e-08
						234448_at	ENSG00000260090	lncRNA	0.147333	0.0130325
						1562990_at	ENSG00000260094	lncRNA	0.190239	0.00133716
						1559936_at	ENSG00000260095	lncRNA	0.192274	0.000100319
						1569615_at	ENSG00000260100	lncRNA	0.204412	0.000274334
						238559_at	ENSG00000260101	lncRNA	0.143687	0.0170178
						232833_at	ENSG00000260118	lncRNA	0.141152	0.0436867
						1560988_a_at	ENSG00000260131	lncRNA	0.25237	0.000108729
						1570269_at	ENSG00000260142	lncRNA	0.238848	6.89e-06
						1559297_at	ENSG00000260162	lncRNA	0.157044	0.000501027
						1561560_at	ENSG00000260171	lncRNA	0.156853	0.0044967
						1561488_at	ENSG00000260188	lncRNA	0.16933	0.000157278
						1568685_at	ENSG00000260190	lncRNA	0.111244	0.0227494
						229715_at	ENSG00000260196	lncRNA	0.332309	5.67e-06
						1570503_at	ENSG00000260209	lncRNA	0.192177	0.00163493
						1562616_at	ENSG00000260217	lncRNA	0.243345	1.45e-05
						1557131_at	ENSG00000260233	lncRNA	0.145157	0.00275874
						1564144_at	ENSG00000260239	lncRNA	0.159208	0.00139909
						227235_at	ENSG00000260244	lncRNA	0.184499	0.000100353
						1557791_at	ENSG00000260253	lncRNA	0.124634	0.0151791
						238632_at	ENSG00000260265	lncRNA	0.26131	9.02e-06
						231627_at	ENSG00000260268	lncRNA	0.188916	0.000464729
						1562269_at	ENSG00000260303	lncRNA	0.167772	0.00148511
						215211_at	ENSG00000260306	lncRNA	0.128611	0.0357124
						240734_at	ENSG00000260311	lncRNA	0.240283	4.13e-05
						234800_at	ENSG00000260322	lncRNA	0.220112	0.0042127
						1557721_at	ENSG00000260328	lncRNA	0.317529	9.7e-08
						1556879_at	ENSG00000260337	lncRNA	0.236556	5.53e-07
						1568832_a_at	ENSG00000260360	lncRNA	0.202264	0.00032721
						1569182_at	ENSG00000260361	lncRNA	0.109431	0.0200116
						1556496_a_at	ENSG00000260368	lncRNA	0.221325	2.43e-05
						1553440_at	ENSG00000260372	lncRNA	0.230975	1.84e-05
						230596_at	ENSG00000260391	lncRNA	0.110533	0.0430149
						214862_x_at	ENSG00000260400	lncRNA	0.145353	0.00460837
						240734_at	ENSG00000260402	lncRNA	0.240283	4.13e-05
						243686_at	ENSG00000260412	lncRNA	0.283431	2.03e-06
						1561087_at	ENSG00000260423	lncRNA	0.243994	0.00384381
						1560954_at	ENSG00000260433	lncRNA	0.139477	0.00960974
						1561624_at	ENSG00000260457	lncRNA	0.223615	2.45e-05
						1561431_at	ENSG00000260460	lncRNA	0.169287	0.00840211
						228781_at	ENSG00000260461	lncRNA	0.364836	8.2e-13
						1557431_at	ENSG00000260464	lncRNA	0.244795	0.000111032
						1569585_at	ENSG00000260476	lncRNA	0.108106	0.0443813
						1556954_at	ENSG00000260478	lncRNA	0.123318	0.0420838
						1555900_at	ENSG00000260482	lncRNA	0.153876	0.000814759
						233507_at	ENSG00000260484	lncRNA	0.214473	0.00145718
						1569517_at	ENSG00000260509	lncRNA	0.194192	0.000328489
						1559297_at	ENSG00000260517	lncRNA	0.157044	0.000501027
						241420_at	ENSG00000260528	lncRNA	0.303442	9.72e-06
						1558401_at	ENSG00000260534	lncRNA	0.223314	5.84e-05
						1568663_a_at	ENSG00000260551	lncRNA	0.193427	0.000384711
						213162_at	ENSG00000260558	lncRNA	0.109833	0.0392063
						1561078_at	ENSG00000260564	lncRNA	0.271583	2.36e-06
						1570484_at	ENSG00000260569	lncRNA	0.339602	2.78e-08
						1556148_s_at	ENSG00000260572	lncRNA	0.136701	0.00323779
						1568932_at	ENSG00000260581	lncRNA	0.236163	0.00023725
						1556753_s_at	ENSG00000260597	lncRNA	0.20948	1.66e-05
						1564291_at	ENSG00000260600	lncRNA	0.380131	9.97e-08
						1561529_at	ENSG00000260611	lncRNA	0.24577	3.04e-05
						216063_at	ENSG00000260629	lncRNA	0.17803	8.74e-05
						1556154_a_at	ENSG00000260630	lncRNA	0.277164	3.59e-09
						1558724_at	ENSG00000260664	lncRNA	0.141099	0.00681961
						1556847_s_at	ENSG00000260672	lncRNA	0.143978	0.0210097
						241291_at	ENSG00000260676	lncRNA	0.210854	0.000634327
						1562750_at	ENSG00000260677	lncRNA	0.243307	0.00140111
						1561713_at	ENSG00000260683	lncRNA	0.358219	0.000689511
						1568887_at	ENSG00000260698	lncRNA	0.121198	0.00725774
						243729_at	ENSG00000260711	lncRNA	0.495442	1.34e-06
						1563174_at	ENSG00000260720	lncRNA	0.224235	0.00060807
						230074_s_at	ENSG00000260740	lncRNA	0.163102	0.000701737
						1561215_at	ENSG00000260742	lncRNA	0.119059	0.0347823
						1561223_at	ENSG00000260759	lncRNA	0.198203	5.01e-05
						1562866_at	ENSG00000260761	lncRNA	0.294362	4.53e-06
						1557875_at	ENSG00000260785	lncRNA	0.10281	0.0346487
						1561244_at	ENSG00000260786	lncRNA	0.169797	0.00971834
						236668_at	ENSG00000260793	lncRNA	0.165569	0.000395007
						244080_at	ENSG00000260805	lncRNA	0.166934	0.000824304
						227984_at	ENSG00000260807	lncRNA	0.17426	0.0048699
						1556778_at	ENSG00000260810	lncRNA	0.390046	5.74e-09
						1561692_at	ENSG00000260816	lncRNA	0.156808	0.0430946
						240734_at	ENSG00000260827	lncRNA	0.240283	4.13e-05
						1556444_a_at	ENSG00000260838	lncRNA	0.250198	1.33e-05
						1562274_at	ENSG00000260862	lncRNA	0.24284	8.31e-08
						1556392_a_at	ENSG00000260871	lncRNA	0.133051	0.0274524
						1559936_at	ENSG00000260874	lncRNA	0.192274	0.000100319
						237250_at	ENSG00000260878	lncRNA	0.175546	0.0195566
						1556954_at	ENSG00000260887	lncRNA	0.123318	0.0420838
						244667_at	ENSG00000260896	lncRNA	0.163786	0.000136087
						215211_at	ENSG00000260905	lncRNA	0.128611	0.0357124
						224172_at	ENSG00000260907	lncRNA	0.25505	4.53e-05
						227306_at	ENSG00000260912	lncRNA	0.121247	0.0315169
						1556904_at	ENSG00000260918	lncRNA	0.212113	0.000407698
						235939_at	ENSG00000260920	lncRNA	0.316801	5.09e-09
						232953_at	ENSG00000260923	lncRNA	0.211625	0.00118397
						1561339_at	ENSG00000260930	lncRNA	0.139341	0.00912254
						1558404_at	ENSG00000260941	lncRNA	0.309101	0.00146842
						233591_at	ENSG00000260943	lncRNA	0.249182	1.01e-05
						1557542_at	ENSG00000260947	lncRNA	0.244117	6.85e-05
						233661_at	ENSG00000260962	lncRNA	0.16392	0.00032423
						1562751_at	ENSG00000260972	lncRNA	0.184883	0.000909352
						215211_at	ENSG00000260973	lncRNA	0.128611	0.0357124
						236260_at	ENSG00000260979	lncRNA	0.152109	0.0054607
						237004_at	ENSG00000260989	lncRNA	0.0893548	0.0403441
						1561322_at	ENSG00000260995	lncRNA	0.157042	0.00503711
						243601_at	ENSG00000260997	lncRNA	0.234916	0.000262115
						240734_at	ENSG00000261009	lncRNA	0.240283	4.13e-05
						234437_at	ENSG00000261019	lncRNA	0.142546	0.016231
						1562247_at	ENSG00000261026	lncRNA	0.110005	0.0139624
						233397_at	ENSG00000261037	lncRNA	0.148642	0.00409012
						1559865_at	ENSG00000261038	lncRNA	0.172858	0.00323372
						1562383_at	ENSG00000261043	lncRNA	0.302956	2.46e-11
						1562173_a_at	ENSG00000261057	lncRNA	0.222656	7.96e-07
						234811_at	ENSG00000261061	lncRNA	0.195841	4.56e-05
						1569953_at	ENSG00000261076	lncRNA	0.298617	2.18e-08
						1560812_at	ENSG00000261095	lncRNA	0.36592	4.48e-07
						232202_at	ENSG00000261116	lncRNA	0.245049	0.000201693
						1561598_at	ENSG00000261117	lncRNA	0.100647	0.0374351
						1558628_at	ENSG00000261126	lncRNA	0.194802	0.000211779
						1561292_at	ENSG00000261136	lncRNA	0.230018	7.65e-06
						239563_at	ENSG00000261167	lncRNA	0.19382	2.82e-05
						1562514_at	ENSG00000261182	lncRNA	0.215633	0.000463165
						242354_at	ENSG00000261183	lncRNA	0.258887	1.66e-05
						1561450_at	ENSG00000261184	lncRNA	0.216538	8.75e-05
						236111_at	ENSG00000261186	lncRNA	0.124633	0.0172234
						225193_at	ENSG00000261188	lncRNA	0.15429	0.00106598
						1561287_at	ENSG00000261206	lncRNA	0.155068	0.00380302
						1561511_at	ENSG00000261213	lncRNA	0.223429	0.00837701
						1561113_at	ENSG00000261242	lncRNA	0.142417	0.0181065
						1562862_at	ENSG00000261251	lncRNA	0.250041	9.79e-06
						237824_at	ENSG00000261260	lncRNA	0.172309	0.000148587
						1560848_at	ENSG00000261268	lncRNA	0.181744	0.00237849
						1556314_a_at	ENSG00000261269	lncRNA	0.165239	0.00104273
						1553898_a_at	ENSG00000261275	lncRNA	0.144593	0.00592477
						233095_at	ENSG00000261292	lncRNA	0.136224	0.0332577
						237490_at	ENSG00000261296	lncRNA	0.127525	0.0233833
						1558905_at	ENSG00000261298	lncRNA	0.168901	0.0102405
						1570326_at	ENSG00000261314	lncRNA	0.199083	0.000105487
						230491_at	ENSG00000261324	lncRNA	0.176082	6.23e-06
						1561055_at	ENSG00000261325	lncRNA	0.154926	0.0318174
						244490_at	ENSG00000261326	lncRNA	0.246091	8.98e-05
						237509_at	ENSG00000261340	lncRNA	0.145793	0.0344349
						232713_at	ENSG00000261342	lncRNA	0.187745	0.0012754
						1561030_at	ENSG00000261357	lncRNA	0.168563	0.00817176
						1569971_at	ENSG00000261364	lncRNA	0.159319	0.0117683
						1561584_at	ENSG00000261368	lncRNA	0.155303	0.0109482
						1561445_at	ENSG00000261382	lncRNA	0.21352	0.000938257
						234557_at	ENSG00000261403	lncRNA	0.115681	0.0178736
						237381_at	ENSG00000261404	lncRNA	0.198344	0.000547888
						1560652_at	ENSG00000261409	lncRNA	0.14901	0.0138861
						234266_at	ENSG00000261426	lncRNA	0.121543	0.0327579
						1561278_at	ENSG00000261432	lncRNA	0.173259	0.000700588
						230671_at	ENSG00000261434	lncRNA	0.140606	0.00172024
						233820_at	ENSG00000261438	lncRNA	0.245609	1.58e-07
						234905_at	ENSG00000261439	lncRNA	0.158751	0.000673918
						231141_at	ENSG00000261441	lncRNA	0.0994609	0.0318455
						1559800_a_at	ENSG00000261442	lncRNA	0.139765	0.00299342
						1563568_at	ENSG00000261446	lncRNA	0.137999	0.0142984
						1561579_at	ENSG00000261449	lncRNA	0.172677	0.000193752
						237550_at	ENSG00000261453	lncRNA	0.121468	0.0318611
						1560903_at	ENSG00000261462	lncRNA	0.178125	0.00253715
						232715_at	ENSG00000261468	lncRNA	0.15641	0.00913709
						1556220_at	ENSG00000261488	lncRNA	0.191996	0.000774242
						236079_at	ENSG00000261490	lncRNA	0.16663	0.00605551
						1569983_at	ENSG00000261498	lncRNA	0.1562	0.0249154
						1561021_at	ENSG00000261502	lncRNA	0.167624	0.00886224
						231427_at	ENSG00000261504	lncRNA	0.113535	0.0211413
						240734_at	ENSG00000261507	lncRNA	0.240283	4.13e-05
						1556884_a_at	ENSG00000261517	lncRNA	0.372612	6.58e-08
						240734_at	ENSG00000261569	lncRNA	0.240283	4.13e-05
						1569673_at	ENSG00000261578	lncRNA	0.117262	0.0324908
						1570127_at	ENSG00000261615	lncRNA	0.107697	0.0300597
						1560863_a_at	ENSG00000261627	lncRNA	0.173933	0.00326851
						1570623_at	ENSG00000261654	lncRNA	0.340862	0.000485765
						1561478_at	ENSG00000261666	lncRNA	0.2347	7.05e-06
						1561984_at	ENSG00000261683	lncRNA	0.305009	5.99e-06
						1568849_at	ENSG00000261706	lncRNA	0.13033	0.000946109
						1569741_at	ENSG00000261715	lncRNA	0.132749	0.00780666
						234538_at	ENSG00000261728	lncRNA	0.27251	9.74e-05
						233610_at	ENSG00000261738	lncRNA	0.110169	0.0302405
						238195_at	ENSG00000261745	lncRNA	0.252133	2.7e-05
						240894_at	ENSG00000261749	lncRNA	0.327623	1.9e-09
						232679_at	ENSG00000261754	lncRNA	0.216862	1.41e-05
						234509_at	ENSG00000261757	lncRNA	0.369674	0.000117697
						1568869_at	ENSG00000261758	lncRNA	0.18171	0.000525389
						241713_s_at	ENSG00000261771	lncRNA	0.154296	0.0146787
						1570297_at	ENSG00000261773	lncRNA	0.183542	0.000530083
						237552_at	ENSG00000261780	lncRNA	0.243625	0.000214129
						1561311_at	ENSG00000261781	lncRNA	0.137416	0.0216249
						232752_at	ENSG00000261801	lncRNA	0.40182	1.54e-06
						240697_at	ENSG00000261803	lncRNA	0.15126	0.0048164
						237063_at	ENSG00000261804	lncRNA	0.174954	0.000101365
						1558256_at	ENSG00000261824	lncRNA	0.37422	5.61e-10
						1557402_at	ENSG00000261839	lncRNA	0.275116	5.51e-05
						1566169_at	ENSG00000261842	lncRNA	0.172211	0.0015017
						223409_at	ENSG00000261845	lncRNA	0.112537	0.0164645
						1568908_at	ENSG00000261856	lncRNA	0.188713	0.000632784
						1554666_at	ENSG00000261879	lncRNA	0.175801	0.000329573
						228085_at	ENSG00000261971	lncRNA	0.287196	5.37e-09
						243319_at	ENSG00000261996	lncRNA	0.121318	0.0227474
						1560019_at	ENSG00000262001	lncRNA	0.168963	0.0104447
						242643_x_at	ENSG00000262038	lncRNA	0.105136	0.0181657
						234058_at	ENSG00000262079	lncRNA	0.119319	0.00817699
						238217_at	ENSG00000262098	lncRNA	0.203217	0.000170057
						230854_at	ENSG00000262117	lncRNA	0.132113	0.0164848
						1570136_at	ENSG00000262119	lncRNA	0.210911	0.00292348
						1564373_a_at	ENSG00000262155	lncRNA	0.246245	3.59e-05
						1569577_x_at	ENSG00000262185	lncRNA	0.133817	0.0411148
						1569983_at	ENSG00000262198	lncRNA	0.1562	0.0249154
						235102_x_at	ENSG00000262202	lncRNA	0.357159	1.86e-08
						237389_at	ENSG00000262228	lncRNA	0.141995	0.0110558
						1559688_at	ENSG00000262292	lncRNA	0.156298	0.0338772
						244880_at	ENSG00000262294	lncRNA	0.150072	0.0162063
						228085_at	ENSG00000262370	lncRNA	0.287196	5.37e-09
						244880_at	ENSG00000262558	lncRNA	0.150072	0.0162063
						1557068_at	ENSG00000262603	lncRNA	0.15546	0.00801079
						239305_at	ENSG00000262652	lncRNA	0.141122	0.00596018
						223759_s_at	ENSG00000262692	lncRNA	0.133926	0.0161415
						237063_at	ENSG00000262714	lncRNA	0.174954	0.000101365
						239639_at	ENSG00000262772	lncRNA	0.217622	0.000321028
						243190_at	ENSG00000262815	lncRNA	0.146387	0.00784901
						238217_at	ENSG00000262873	lncRNA	0.203217	0.000170057
						236553_at	ENSG00000262877	lncRNA	0.112375	0.0192943
						210718_s_at	ENSG00000262879	lncRNA	0.259221	0.000938767
						232155_at	ENSG00000262979	lncRNA	0.112846	0.0302196
						214192_at	ENSG00000263220	lncRNA	0.14524	0.0015284
						236842_at	ENSG00000263293	lncRNA	0.271682	1.17e-06
						239307_at	ENSG00000263335	lncRNA	0.148515	0.00261765
						1559688_at	ENSG00000263394	lncRNA	0.156298	0.0338772
						235185_s_at	ENSG00000263590	lncRNA	0.154529	0.00149462
						1564610_at	ENSG00000263609	lncRNA	0.160147	0.0266182
						1566884_at	ENSG00000263624	lncRNA	0.0906286	0.0462583
						1556334_s_at	ENSG00000263698	lncRNA	0.246013	2.99e-05
						1569264_at	ENSG00000263711	lncRNA	0.18703	0.00122856
						243732_at	ENSG00000263717	lncRNA	0.161926	0.00191011
						1560522_at	ENSG00000263724	lncRNA	0.347188	1.9e-06
						231679_at	ENSG00000263745	lncRNA	0.235958	7.24e-05
						243426_at	ENSG00000263753	lncRNA	0.109342	0.0140497
						214101_s_at	ENSG00000263766	lncRNA	0.200936	7.71e-05
						1561606_at	ENSG00000263938	lncRNA	0.226233	0.00156377
						233577_at	ENSG00000264116	lncRNA	0.150854	0.00528978
						230738_at	ENSG00000264207	lncRNA	0.182501	0.00398436
						1561347_a_at	ENSG00000264451	lncRNA	0.150016	0.00921318
						1563367_at	ENSG00000264589	lncRNA	0.120061	0.0331913
						1564552_at	ENSG00000264596	lncRNA	0.245893	1.01e-06
						1555940_a_at	ENSG00000264630	lncRNA	0.28722	9.18e-09
						222180_at	ENSG00000264635	lncRNA	0.203424	0.00282245
						1562754_at	ENSG00000264660	lncRNA	0.255471	3.11e-06
						217481_x_at	ENSG00000264727	lncRNA	0.12394	0.0410561
						237820_at	ENSG00000264914	lncRNA	0.252149	3.35e-07
						1560410_at	ENSG00000264985	lncRNA	0.0972699	0.023158
						1560753_at	ENSG00000264990	lncRNA	0.187669	0.0010211
						242971_at	ENSG00000265055	lncRNA	0.145731	0.00978453
						243870_at	ENSG00000265121	lncRNA	0.144549	0.00866115
						1558645_at	ENSG00000265142	lncRNA	0.182117	0.00188353
						228826_at	ENSG00000265148	lncRNA	0.40996	7.81e-07
						217134_at	ENSG00000265194	lncRNA	0.173581	0.00237774
						243732_at	ENSG00000265222	lncRNA	0.161926	0.00191011
						243510_at	ENSG00000265246	lncRNA	0.164999	0.000517754
						1559276_at	ENSG00000265369	lncRNA	0.246496	0.00312854
						1555977_at	ENSG00000265399	lncRNA	0.28042	5.94e-07
						1555578_at	ENSG00000265413	lncRNA	0.157485	0.0314186
						236440_at	ENSG00000265579	lncRNA	0.201921	1.92e-05
						230755_at	ENSG00000265794	lncRNA	0.202212	7.28e-05
						1563241_at	ENSG00000265845	lncRNA	0.211311	0.0010595
						1556334_s_at	ENSG00000265888	lncRNA	0.246013	2.99e-05
						207038_at	ENSG00000265912	lncRNA	0.263913	3.61e-07
						231381_at	ENSG00000265992	lncRNA	0.140959	0.0481371
						244124_at	ENSG00000266036	lncRNA	0.141868	0.00148997
						241821_at	ENSG00000266256	lncRNA	0.267746	0.00153097
						1561739_at	ENSG00000266289	lncRNA	0.345519	5.9e-08
						1561375_at	ENSG00000266456	lncRNA	0.28991	3.41e-09
						214642_x_at	ENSG00000266560	lncRNA	0.226162	0.00125023
						1569318_at	ENSG00000266904	lncRNA	0.153992	0.00511738
						229205_at	ENSG00000266916	lncRNA	0.173782	0.0065199
						1558185_at	ENSG00000266923	lncRNA	0.22632	4.4e-06
						1557427_at	ENSG00000266947	lncRNA	0.240903	9.45e-07
						1561090_at	ENSG00000266952	lncRNA	0.184704	0.000709499
						217085_at	ENSG00000266968	lncRNA	0.336356	1.33e-05
						1562585_at	ENSG00000266988	lncRNA	0.270843	1e-06
						1564905_at	ENSG00000266990	lncRNA	0.230015	2.48e-06
						237749_at	ENSG00000267028	lncRNA	0.251549	2.45e-06
						244159_at	ENSG00000267034	lncRNA	0.13864	0.005889
						1563190_at	ENSG00000267039	lncRNA	0.306868	7.57e-07
						238055_at	ENSG00000267040	lncRNA	0.126023	0.00192871
						230353_at	ENSG00000267047	lncRNA	0.14545	0.00108255
						244296_at	ENSG00000267057	lncRNA	0.215161	3.36e-06
						231241_at	ENSG00000267074	lncRNA	0.227559	0.00107161
						237612_at	ENSG00000267097	lncRNA	0.132642	0.0080203
						231562_at	ENSG00000267114	lncRNA	0.184737	5.65e-05
						230776_at	ENSG00000267128	lncRNA	0.189687	0.0053134
						241264_at	ENSG00000267146	lncRNA	0.160946	0.00276627
						244273_at	ENSG00000267150	lncRNA	0.182676	0.000440335
						235304_at	ENSG00000267152	lncRNA	0.135285	0.0147493
						1566586_at	ENSG00000267172	lncRNA	0.188782	0.00066974
						233217_at	ENSG00000267174	lncRNA	0.15066	0.00123715
						230574_at	ENSG00000267175	lncRNA	0.168968	0.00433367
						1559374_at	ENSG00000267222	lncRNA	0.145277	0.0235418
						1562065_at	ENSG00000267239	lncRNA	0.26743	4.1e-05
						206088_at	ENSG00000267246	lncRNA	0.21066	0.000351269
						1558845_at	ENSG00000267251	lncRNA	0.133746	0.0108306
						241308_at	ENSG00000267252	lncRNA	0.223812	1.62e-05
						242070_at	ENSG00000267260	lncRNA	0.123026	0.0221821
						215039_at	ENSG00000267272	lncRNA	0.229516	1.31e-05
						230574_at	ENSG00000267279	lncRNA	0.168968	0.00433367
						1555216_a_at	ENSG00000267280	lncRNA	0.163429	0.000426889
						234397_at	ENSG00000267308	lncRNA	0.227482	7.16e-07
						227965_at	ENSG00000267317	lncRNA	0.115109	0.0199318
						1558234_at	ENSG00000267365	lncRNA	0.165713	0.00333536
						237757_at	ENSG00000267391	lncRNA	0.10451	0.0434178
						234051_at	ENSG00000267397	lncRNA	0.176998	0.00287415
						1569785_at	ENSG00000267414	lncRNA	0.264573	4.24e-07
						240109_at	ENSG00000267481	lncRNA	0.182854	0.00298042
						239126_at	ENSG00000267493	lncRNA	0.438989	1.59e-18
						1562786_at	ENSG00000267522	lncRNA	0.309319	4.41e-06
						230353_at	ENSG00000267532	lncRNA	0.14545	0.00108255
						1565585_at	ENSG00000267549	lncRNA	0.217782	0.00104338
						1556199_a_at	ENSG00000267557	lncRNA	0.16836	0.00505019
						1569478_s_at	ENSG00000267575	lncRNA	0.164423	0.000151625
						1560208_at	ENSG00000267577	lncRNA	0.219482	6.18e-05
						1570208_at	ENSG00000267586	lncRNA	0.183271	0.0374361
						233602_at	ENSG00000267651	lncRNA	0.281413	2.06e-06
						1562961_at	ENSG00000267672	lncRNA	0.250213	7.13e-07
						1560181_at	ENSG00000267690	lncRNA	0.147357	0.00174983
						237344_at	ENSG00000267712	lncRNA	0.165582	0.00292362
						1563119_at	ENSG00000267719	lncRNA	0.109708	0.0213094
						236692_at	ENSG00000267745	lncRNA	0.383461	5.29e-08
						1557644_at	ENSG00000267750	lncRNA	0.262769	0.000828786
						232679_at	ENSG00000267767	lncRNA	0.216862	1.41e-05
						1561230_at	ENSG00000267784	lncRNA	0.210984	0.00205837
						1569835_at	ENSG00000267808	lncRNA	0.200649	0.000323507
						1569076_a_at	ENSG00000267827	lncRNA	0.137268	0.00936934
						235752_at	ENSG00000267838	lncRNA	0.259888	3.76e-06
						1568864_at	ENSG00000267858	lncRNA	0.227681	6.94e-05
						242521_at	ENSG00000268001	lncRNA	0.160979	0.00608408
						213690_s_at	ENSG00000268006	lncRNA	0.139804	0.00321707
						243059_at	ENSG00000268388	lncRNA	0.1409	0.00270601
						231954_at	ENSG00000268471	lncRNA	0.271498	1.04e-05
						1562988_at	ENSG00000268573	lncRNA	0.241897	9.31e-08
						1562348_at	ENSG00000268658	lncRNA	0.170931	0.0017468
						1556465_at	ENSG00000268659	lncRNA	0.125158	0.0135463
						235398_at	ENSG00000268713	lncRNA	0.132062	0.00234188
						1554305_at	ENSG00000268812	lncRNA	0.147174	0.000938945
						235769_at	ENSG00000268895	lncRNA	0.139884	0.00338799
						233552_at	ENSG00000269189	lncRNA	0.186074	0.000450673
						1568647_at	ENSG00000269289	lncRNA	0.29047	2.82e-08
						213690_s_at	ENSG00000269352	lncRNA	0.139804	0.00321707
						1560258_a_at	ENSG00000269397	lncRNA	0.2055	0.00822936
						234546_at	ENSG00000269504	lncRNA	0.186762	0.000182306
						220674_at	ENSG00000269553	lncRNA	0.261475	3.33e-06
						228435_at	ENSG00000269604	lncRNA	0.105475	0.0165138
						210922_at	ENSG00000269653	lncRNA	0.201375	6.13e-05
						1553560_at	ENSG00000269758	lncRNA	0.181433	0.00110979
						243435_at	ENSG00000269821	lncRNA	0.0933974	0.0443833
						236429_at	ENSG00000269825	lncRNA	0.309712	0.000491039
						236606_at	ENSG00000269906	lncRNA	0.106898	0.0411195
						242292_at	ENSG00000269911	lncRNA	0.246189	1.18e-05
						1556624_at	ENSG00000269938	lncRNA	0.163968	0.00269551
						244196_at	ENSG00000269940	lncRNA	0.131201	0.0107686
						230511_at	ENSG00000269952	lncRNA	0.231725	3.11e-05
						1566108_at	ENSG00000269984	lncRNA	0.131911	0.0352088
						230343_at	ENSG00000270001	lncRNA	0.316006	3.84e-10
						232199_at	ENSG00000270012	lncRNA	0.142144	0.00436256
						1558780_a_at	ENSG00000270021	lncRNA	0.185448	0.000243469
						240087_at	ENSG00000270049	lncRNA	0.159421	0.00124606
						1559257_a_at	ENSG00000270059	lncRNA	0.224713	1.62e-05
						1556624_at	ENSG00000270061	lncRNA	0.163968	0.00269551
						234299_s_at	ENSG00000270062	lncRNA	0.229327	9.26e-05
						230127_at	ENSG00000270069	lncRNA	0.294237	0.00331151
						222184_at	ENSG00000270074	lncRNA	0.229577	4.64e-06
						239209_at	ENSG00000270076	lncRNA	0.161816	0.000776721
						235712_at	ENSG00000270084	lncRNA	0.169309	0.00290619
						239698_at	ENSG00000270091	lncRNA	0.158305	0.00126172
						1556624_at	ENSG00000270095	lncRNA	0.163968	0.00269551
						239793_at	ENSG00000270108	lncRNA	0.149646	0.00496158
						236654_s_at	ENSG00000270135	lncRNA	0.122421	0.0304363
						244505_at	ENSG00000270147	lncRNA	0.117227	0.0289643
						236585_at	ENSG00000270157	lncRNA	0.235076	4.54e-08
						243425_at	ENSG00000270159	lncRNA	0.176307	0.00153105
						236099_at	ENSG00000270164	lncRNA	0.199154	0.000818447
						234177_at	ENSG00000270174	lncRNA	0.179095	0.000626928
						243425_at	ENSG00000270184	lncRNA	0.176307	0.00153105
						240176_at	ENSG00000270190	lncRNA	0.171836	0.00271697
						224116_at	ENSG00000270207	lncRNA	0.16737	0.000734152
						1559403_at	ENSG00000270362	lncRNA	0.29009	1.09e-06
						1561485_at	ENSG00000270540	lncRNA	0.177008	0.00093926
						215002_at	ENSG00000270580	lncRNA	0.252681	0.0173419
						216297_at	ENSG00000270589	lncRNA	0.219558	4.6e-05
						241824_at	ENSG00000270640	lncRNA	0.210381	0.00103879
						231592_at	ENSG00000270641	lncRNA	0.472332	7.82e-06
						1562665_at	ENSG00000270661	lncRNA	0.179286	0.00968382
						225995_x_at	ENSG00000270726	lncRNA	0.100188	0.00789819
						1564601_at	ENSG00000270816	lncRNA	0.290676	5.75e-06
						236131_at	ENSG00000270953	lncRNA	0.199018	0.00014601
						1556827_at	ENSG00000270959	lncRNA	0.176827	0.000955984
						242729_at	ENSG00000271141	lncRNA	0.0924129	0.0439899
						242309_at	ENSG00000271151	lncRNA	0.203376	0.031917
						238619_at	ENSG00000271204	lncRNA	0.162006	0.0341094
						1556935_at	ENSG00000271208	lncRNA	0.39451	1.41e-08
						241513_at	ENSG00000271320	lncRNA	0.134926	0.0126954
						1555209_at	ENSG00000271360	lncRNA	0.253817	4.33e-07
						241873_at	ENSG00000271474	lncRNA	0.309686	4.45e-07
						243155_at	ENSG00000271551	lncRNA	0.172915	0.000321594
						1562876_s_at	ENSG00000271590	lncRNA	0.110297	0.0330069
						244424_at	ENSG00000271755	lncRNA	0.202765	0.000114705
						244684_at	ENSG00000271797	lncRNA	0.157631	0.00507034
						237240_at	ENSG00000271843	lncRNA	0.162299	0.00108507
						236198_at	ENSG00000271856	lncRNA	0.461307	1.7e-06
						1556832_at	ENSG00000271860	lncRNA	0.153991	0.00710793
						235228_at	ENSG00000271894	lncRNA	0.260455	5.3e-06
						1564148_at	ENSG00000271933	lncRNA	0.199055	4.55e-05
						1564351_at	ENSG00000272033	lncRNA	0.354643	1.07e-06
						1568903_at	ENSG00000272037	lncRNA	0.205538	1.96e-05
						236169_at	ENSG00000272043	lncRNA	0.129249	0.020357
						1561229_at	ENSG00000272046	lncRNA	0.153136	0.00837089
						1564940_at	ENSG00000272049	lncRNA	0.329729	3.05e-05
						242434_at	ENSG00000272077	lncRNA	0.248762	0.000153727
						1560963_a_at	ENSG00000272097	lncRNA	0.247568	0.000209688
						240317_at	ENSG00000272108	lncRNA	0.3509	1.84e-08
						238369_s_at	ENSG00000272138	lncRNA	0.217454	0.000167355
						1556555_at	ENSG00000272142	lncRNA	0.213017	8.96e-06
						230444_at	ENSG00000272155	lncRNA	0.24587	0.000111543
						241807_x_at	ENSG00000272163	lncRNA	0.182418	0.0102884
						1564262_at	ENSG00000272167	lncRNA	0.221391	0.000180571
						233481_at	ENSG00000272168	lncRNA	0.119507	0.0257569
						1569516_at	ENSG00000272223	lncRNA	0.220685	5.78e-06
						236564_at	ENSG00000272240	lncRNA	0.195733	0.000505808
						1559064_at	ENSG00000272269	lncRNA	0.202563	1.98e-05
						244119_at	ENSG00000272274	lncRNA	0.175959	0.000716829
						1555568_at	ENSG00000272316	lncRNA	0.228703	3.08e-06
						244580_at	ENSG00000272374	lncRNA	0.0961331	0.0240584
						243308_at	ENSG00000272420	lncRNA	0.205152	0.000233309
						236627_at	ENSG00000272425	lncRNA	0.18861	0.00683469
						1564776_at	ENSG00000272477	lncRNA	0.30552	2.84e-08
						1569337_at	ENSG00000272491	lncRNA	0.0928947	0.0472888
						233434_at	ENSG00000272515	lncRNA	0.176442	0.0239956
						236955_at	ENSG00000272518	lncRNA	0.168318	0.00434964
						233332_at	ENSG00000272542	lncRNA	0.232598	4.18e-05
						242096_at	ENSG00000272576	lncRNA	0.185775	0.000550792
						239423_at	ENSG00000272604	lncRNA	0.2817	2.89e-05
						230598_at	ENSG00000272606	lncRNA	0.0954011	0.0403603
						1558216_at	ENSG00000272620	lncRNA	0.182751	0.00160688
						1560148_at	ENSG00000272750	lncRNA	0.167437	0.0126448
						213844_at	ENSG00000272801	lncRNA	0.298909	1.42e-07
						236996_at	ENSG00000272823	lncRNA	0.174384	0.000401759
						238623_at	ENSG00000272841	lncRNA	0.30737	0.000588081
						244066_at	ENSG00000272842	lncRNA	0.144767	0.0357763
						1560086_at	ENSG00000272855	lncRNA	0.263275	5.6e-06
						1560460_at	ENSG00000272870	lncRNA	0.214474	0.00101494
						229923_at	ENSG00000272871	lncRNA	0.259614	1.51e-05
						242546_at	ENSG00000272872	lncRNA	0.204396	0.0101572
						244443_at	ENSG00000272888	lncRNA	0.131511	0.0183831
						244297_at	ENSG00000272904	lncRNA	0.237496	0.0289455
						239846_at	ENSG00000272909	lncRNA	0.132774	0.0462504
						242582_at	ENSG00000272914	lncRNA	0.204544	0.00285729
						240572_s_at	ENSG00000272917	lncRNA	0.539426	2.14e-07
						243903_at	ENSG00000272922	lncRNA	0.314319	3.31e-10
						244297_at	ENSG00000272934	lncRNA	0.237496	0.0289455
						243903_at	ENSG00000272970	lncRNA	0.314319	3.31e-10
						234179_at	ENSG00000272984	lncRNA	0.320762	1.19e-11
						237147_at	ENSG00000273013	lncRNA	0.239527	0.000819221
						1560371_at	ENSG00000273014	lncRNA	0.198636	5.35e-06
						1558118_at	ENSG00000273032	lncRNA	0.171733	0.00084999
						229699_at	ENSG00000273033	lncRNA	0.183739	4.38e-05
						236315_at	ENSG00000273059	lncRNA	0.165916	0.0108223
						213418_at	ENSG00000273112	lncRNA	0.202901	0.000123963
						224054_at	ENSG00000273115	lncRNA	0.127832	0.00484426
						229370_at	ENSG00000273117	lncRNA	0.156501	0.00535773
						238921_at	ENSG00000273142	lncRNA	0.264604	4.95e-05
						1557451_at	ENSG00000273164	lncRNA	0.120077	0.0125698
						244366_at	ENSG00000273172	lncRNA	0.161586	0.00193948
						206980_s_at	ENSG00000273189	lncRNA	0.14934	0.00143219
						1566798_at	ENSG00000273218	lncRNA	0.229365	0.00126112
						1558957_s_at	ENSG00000273221	lncRNA	0.1742	0.00036237
						240406_at	ENSG00000273254	lncRNA	0.147344	0.0225876
						1559432_at	ENSG00000273328	lncRNA	0.17239	0.0335794
						242353_at	ENSG00000273329	lncRNA	0.197657	4.77e-05
						222583_s_at	ENSG00000273353	lncRNA	0.307729	5.6e-09
						243903_at	ENSG00000273403	lncRNA	0.314319	3.31e-10
						1554225_a_at	ENSG00000273409	lncRNA	0.307699	8.74e-05
						236595_at	ENSG00000273445	lncRNA	0.233198	7.89e-07
						215514_at	ENSG00000273487	lncRNA	0.178935	0.00583199
						241684_at	ENSG00000273650	lncRNA	0.153105	0.00229337
						232396_at	ENSG00000273691	lncRNA	0.15829	0.00733195
						238501_at	ENSG00000273723	lncRNA	0.117385	0.0163194
						1564626_at	ENSG00000273824	lncRNA	0.167863	0.000424952
						220205_at	ENSG00000273840	lncRNA	0.25547	0.0017013
						241804_at	ENSG00000273847	lncRNA	0.237314	1.07e-07
						237743_at	ENSG00000273925	lncRNA	0.118985	0.0496437
						239005_at	ENSG00000274020	lncRNA	0.213015	0.00121068
						227563_at	ENSG00000274026	lncRNA	0.0991627	0.0246373
						233338_at	ENSG00000274044	lncRNA	0.197509	0.000963365
						236898_at	ENSG00000274213	lncRNA	0.212094	3.25e-05
						1558588_at	ENSG00000274265	lncRNA	0.250658	7.89e-05
						215456_at	ENSG00000274331	lncRNA	0.316967	1.35e-06
						213348_at	ENSG00000274454	lncRNA	0.162256	0.000600111
						1563884_at	ENSG00000274492	lncRNA	0.206287	0.000232824
						244096_at	ENSG00000274698	lncRNA	0.225025	0.000296186
						235422_at	ENSG00000274712	lncRNA	0.266961	1.19e-05
						1556940_at	ENSG00000274718	lncRNA	0.237335	8.07e-05
						233210_at	ENSG00000274767	lncRNA	0.29003	0.000480975
						243762_at	ENSG00000274827	lncRNA	0.209208	0.000988563
						244785_at	ENSG00000274882	lncRNA	0.230661	2.06e-05
						1558387_at	ENSG00000274956	lncRNA	0.233946	2.57e-06
						242228_at	ENSG00000274964	lncRNA	0.319959	5.79e-06
						220147_s_at	ENSG00000275097	lncRNA	0.329708	1.32e-08
						1566809_a_at	ENSG00000275139	lncRNA	0.110637	0.0165075
						231367_s_at	ENSG00000275202	lncRNA	0.140681	0.0277995
						215838_at	ENSG00000275210	lncRNA	0.20217	0.00225265
						241803_s_at	ENSG00000275239	lncRNA	0.230138	0.001335
						238620_at	ENSG00000275311	lncRNA	0.163042	0.0306442
						237476_at	ENSG00000275409	lncRNA	0.163734	0.0148296
						1563827_at	ENSG00000275465	lncRNA	0.261181	0.000317142
						235752_at	ENSG00000275470	lncRNA	0.259888	3.76e-06
						234100_at	ENSG00000275481	lncRNA	0.168834	0.00819102
						243332_at	ENSG00000275536	lncRNA	0.263664	0.00367654
						1557856_at	ENSG00000275552	lncRNA	0.304954	7.11e-07
						235445_at	ENSG00000275563	lncRNA	0.258426	0.000650999
						242459_at	ENSG00000275678	lncRNA	0.124972	0.0079064
						237476_at	ENSG00000275759	lncRNA	0.163734	0.0148296
						235752_at	ENSG00000275797	lncRNA	0.259888	3.76e-06
						215456_at	ENSG00000275830	lncRNA	0.316967	1.35e-06
						1556500_a_at	ENSG00000275846	lncRNA	0.131944	0.0224464
						1568849_at	ENSG00000275874	lncRNA	0.13033	0.000946109
						215838_at	ENSG00000275893	lncRNA	0.20217	0.00225265
						236797_at	ENSG00000275894	lncRNA	0.113791	0.0367598
						1557079_at	ENSG00000276012	lncRNA	0.421826	1.14e-06
						236938_at	ENSG00000276093	lncRNA	0.254961	1.71e-06
						239336_at	ENSG00000276107	lncRNA	0.192087	0.000902684
						236835_at	ENSG00000276116	lncRNA	0.167075	0.00425206
						238387_s_at	ENSG00000276210	lncRNA	0.196701	0.000302422
						1561536_at	ENSG00000276226	lncRNA	0.144225	0.00686034
						241803_s_at	ENSG00000276412	lncRNA	0.230138	0.001335
						1570388_a_at	ENSG00000276462	lncRNA	0.222229	0.000213046
						1561367_a_at	ENSG00000276476	lncRNA	0.274758	5.39e-07
						1562497_at	ENSG00000276564	lncRNA	0.350095	1.7e-08
						233153_at	ENSG00000276687	lncRNA	0.127778	0.024363
						238658_at	ENSG00000276724	lncRNA	0.188784	0.000414963
						1563742_at	ENSG00000276850	lncRNA	0.158427	0.00228497
						235445_at	ENSG00000276888	lncRNA	0.258426	0.000650999
						236423_at	ENSG00000276900	lncRNA	0.214877	0.000168842
						1562173_a_at	ENSG00000276957	lncRNA	0.222656	7.96e-07
						1560372_at	ENSG00000277007	lncRNA	0.179372	0.0031897
						241804_at	ENSG00000277036	lncRNA	0.237314	1.07e-07
						206478_at	ENSG00000277059	lncRNA	0.293457	0.00223558
						215801_at	ENSG00000277128	lncRNA	0.557137	0.000341412
						1564491_at	ENSG00000277215	lncRNA	0.220339	0.000550446
						1556661_at	ENSG00000277232	lncRNA	0.13538	0.00714461
						241767_at	ENSG00000277332	lncRNA	0.143419	0.045818
						240252_at	ENSG00000277453	lncRNA	0.355018	1.43e-08
						230314_at	ENSG00000277511	lncRNA	0.292579	5.99e-05
						1562073_at	ENSG00000277526	lncRNA	0.371659	7.08e-10
						235092_at	ENSG00000277534	lncRNA	0.303378	4.76e-05
						1569818_at	ENSG00000277550	lncRNA	0.172111	0.0066166
						221973_at	ENSG00000277701	lncRNA	0.198398	0.0326283
						233338_at	ENSG00000277870	lncRNA	0.197509	0.000963365
						1554391_at	ENSG00000277895	lncRNA	0.156806	0.000406778
						237015_at	ENSG00000277954	lncRNA	0.344771	1.77e-09
						236391_at	ENSG00000278012	lncRNA	0.176337	0.00308726
						233092_s_at	ENSG00000278044	lncRNA	0.490723	0.000410885
						215679_at	ENSG00000278090	lncRNA	0.229477	0.000136911
						237745_at	ENSG00000278156	lncRNA	0.406502	9.61e-09
						228040_at	ENSG00000278175	lncRNA	0.075399	0.0421987
						1554281_at	ENSG00000278192	lncRNA	0.26321	0.000622198
						1569772_x_at	ENSG00000278239	lncRNA	0.236601	1.31e-05
						1556531_at	ENSG00000278254	lncRNA	0.151871	0.0172059
						228977_at	ENSG00000278291	lncRNA	0.400284	2.58e-05
						1557647_a_at	ENSG00000278338	lncRNA	0.155748	0.0162518
						225837_at	ENSG00000278356	lncRNA	0.263635	5.66e-06
						1557610_at	ENSG00000278419	lncRNA	0.171206	0.00290572
						240977_at	ENSG00000278462	lncRNA	0.254683	2.06e-05
						1566181_at	ENSG00000278546	lncRNA	0.198981	3.28e-05
						1559568_at	ENSG00000278576	lncRNA	0.119326	0.00581943
						216297_at	ENSG00000278601	lncRNA	0.219558	4.6e-05
						1556776_a_at	ENSG00000278611	lncRNA	0.125493	0.0418712
						1557334_a_at	ENSG00000278719	lncRNA	0.182893	0.000310309
						242740_at	ENSG00000278784	lncRNA	0.161336	0.0103427
						239239_at	ENSG00000278910	lncRNA	0.1474	0.00674236
						1563825_at	ENSG00000278911	lncRNA	0.174975	0.00433638
						220364_at	ENSG00000278921	lncRNA	0.330848	3.63e-06
						231598_x_at	ENSG00000278996	lncRNA	0.437219	0.0303007
						1560946_at	ENSG00000279070	lncRNA	0.169436	0.00140684
						1560642_at	ENSG00000279151	lncRNA	0.202218	0.00405558
						236656_s_at	ENSG00000279215	lncRNA	0.343633	0.00272835
						232799_at	ENSG00000279220	lncRNA	0.227267	1.23e-05
						239344_at	ENSG00000279249	lncRNA	0.229184	3.41e-06
						236059_at	ENSG00000279342	lncRNA	0.222944	1.81e-05
						232099_at	ENSG00000279472	lncRNA	0.269768	0.000106577
						233092_s_at	ENSG00000279516	lncRNA	0.490723	0.000410885
						220701_at	ENSG00000279636	lncRNA	0.395367	2.3e-08
						1560566_at	ENSG00000279797	lncRNA	0.171468	0.00169337
						234029_at	ENSG00000279855	lncRNA	0.153188	0.00238905
						1558651_at	ENSG00000279968	lncRNA	0.212958	0.00306844
						234479_at	ENSG00000280029	lncRNA	0.21457	0.000155029
						1569750_at	ENSG00000280118	lncRNA	0.192195	0.00111596
						211050_x_at	ENSG00000280136	lncRNA	0.184212	0.00205135
						1566658_at	ENSG00000280169	lncRNA	0.317407	0.000166994
						236631_at	ENSG00000280179	lncRNA	0.105258	0.0247663
						239968_at	ENSG00000280191	lncRNA	0.150158	0.0151162
						227249_at	ENSG00000280206	lncRNA	0.173502	0.00052416
						234664_at	ENSG00000280279	lncRNA	0.235432	9.76e-06
						207038_at	ENSG00000280299	lncRNA	0.263913	3.61e-07
						239240_at	ENSG00000280374	lncRNA	0.239534	1.94e-06
						242266_x_at	ENSG00000280441	lncRNA	0.255275	2.28e-05
						1561704_at	ENSG00000280552	lncRNA	0.185919	0.00105625
						1560735_s_at	ENSG00000280555	lncRNA	0.295093	0.000307247
						1560714_at	ENSG00000280561	lncRNA	0.174333	0.0031835
						1556473_at	ENSG00000280591	lncRNA	0.253089	0.000508953
						1561673_at	ENSG00000280639	lncRNA	0.237859	0.000118519
						1570111_at	ENSG00000280668	lncRNA	0.204608	0.0179534
						1561414_at	ENSG00000280683	lncRNA	0.311195	1.21e-06
						236787_at	ENSG00000280721	lncRNA	0.236349	0.00161244
						1562847_at	ENSG00000280765	lncRNA	0.143151	0.0100125
						1560964_at	ENSG00000280792	lncRNA	0.213742	6.2e-06
						1562671_s_at	ENSG00000280805	lncRNA	0.314734	2.94e-08
						1553613_s_at	ENSG00000280916	lncRNA	0.164097	0.0115534
						230121_at	ENSG00000280963	lncRNA	0.170903	0.000724679
						234664_at	ENSG00000280994	lncRNA	0.235432	9.76e-06
						1557211_a_at	ENSG00000281032	lncRNA	0.169813	0.00227529
						1563070_at	ENSG00000281097	lncRNA	0.205057	0.00407241
						1556473_at	ENSG00000281099	lncRNA	0.253089	0.000508953
						242434_at	ENSG00000281102	lncRNA	0.248762	0.000153727
						239237_at	ENSG00000281103	lncRNA	0.266604	0.000115686
						237980_at	ENSG00000281167	lncRNA	0.146183	0.0100613
						228723_at	ENSG00000281183	lncRNA	0.104455	0.0401104
						1570125_at	ENSG00000281189	lncRNA	0.302495	3.26e-06
						1564060_at	ENSG00000281196	lncRNA	0.122821	0.0281789
						1562683_a_at	ENSG00000281202	lncRNA	0.257324	1.43e-06
						237047_at	ENSG00000281252	lncRNA	0.171981	0.0207561
						1561252_at	ENSG00000281296	lncRNA	0.136103	0.0218037
						1560371_at	ENSG00000281332	lncRNA	0.198636	5.35e-06
						1564906_at	ENSG00000281398	lncRNA	0.367854	8.77e-08
						228121_at	ENSG00000281453	lncRNA	0.287486	0.00027746
						1569478_s_at	ENSG00000281468	lncRNA	0.164423	0.000151625
						1563367_at	ENSG00000281578	lncRNA	0.120061	0.0331913
						1555964_at	ENSG00000281693	lncRNA	0.209325	0.000822543
						208247_at	ENSG00000281708	lncRNA	0.12967	0.0184505
						1560495_at	ENSG00000281731	lncRNA	0.250507	0.0135719
						1557717_at	ENSG00000281778	lncRNA	0.15502	0.00628014
						1562365_at	ENSG00000282027	lncRNA	0.155942	0.0108314
						1570099_at	ENSG00000282044	lncRNA	0.258456	0.000382933
						243711_at	ENSG00000282057	lncRNA	0.200846	0.000265684
						1563367_at	ENSG00000282067	lncRNA	0.120061	0.0331913
						233176_at	ENSG00000282075	lncRNA	0.23543	0.00035369
						220211_at	ENSG00000282176	lncRNA	0.144631	0.00865021
						214395_x_at	ENSG00000282189	lncRNA	0.269652	0.00909709
						234664_at	ENSG00000282235	lncRNA	0.235432	9.76e-06
						243729_at	ENSG00000282241	lncRNA	0.495442	1.34e-06
						1568827_at	ENSG00000282245	lncRNA	0.142975	0.0100105
						239307_at	ENSG00000282287	lncRNA	0.148515	0.00261765
						209373_at	ENSG00000282304	lncRNA	0.177638	0.000258327
						244880_at	ENSG00000282336	lncRNA	0.150072	0.0162063
						244366_at	ENSG00000282365	lncRNA	0.161586	0.00193948
[truncated: 147 more rows]

## Sheet: supplementary dataset S5
DATASET S5 Posiively and negatiley regulated DELncRNAs in GEO dataset GSE62232. AI, alcohol induced; DELncRNAs, differentially expressed lncRNA; HCC, Hepatocellular carcinoma; LOGFC, Log Fold change; PV, P value
Negatively Regulated LncRNA in GSE62232 (HBV-HCC vs AI and Primary HCC (P<0.05))						Positively Regulated LncRNA in GSE62232 (HBV-HCC vs AI and Primary HCC (P<0.05))
AFFY HG U133 Plus 2 probe	Gene stable ID	Gene type	LOGFC	PV		AFFY HG U133 Plus 2 probe	Gene stable ID	Gene type	LOGFC	PV
1552422_at	ENSG00000165511	lncRNA	-0.416981	0.0209836		235171_at	ENSG00000167912	lncRNA	0.823927	0.0159286
243495_s_at	ENSG00000177369	lncRNA	-0.737422	0.0361205		226149_at	ENSG00000174365	lncRNA	0.597904	0.0357896
210241_s_at	ENSG00000182165	lncRNA	-0.561861	0.0457576		225857_s_at	ENSG00000196756	lncRNA	0.668801	0.00309868
1556896_at	ENSG00000203999	lncRNA	-0.369896	0.0167359		232253_at	ENSG00000197536	lncRNA	0.356947	0.0301286
227941_at	ENSG00000212978	lncRNA	-0.575098	0.0307896		1557014_a_at	ENSG00000204860	lncRNA	0.700579	0.0065545
228243_at	ENSG00000214106	lncRNA	-0.642802	0.000147127		226211_at	ENSG00000214548	lncRNA	0.919586	0.0080124
230388_s_at	ENSG00000214401	lncRNA	-1.23941	0.00433612		217223_s_at	ENSG00000215481	lncRNA	0.412993	0.017354
227446_s_at	ENSG00000215256	lncRNA	-0.67405	0.0151371		1558794_at	ENSG00000223482	lncRNA	0.443751	0.0338271
239999_at	ENSG00000215386	lncRNA	-0.776823	0.00475031		228601_at	ENSG00000224189	lncRNA	1.39451	0.000361355
237764_at	ENSG00000222020	lncRNA	-0.279575	0.042525		1558794_at	ENSG00000225484	lncRNA	0.443751	0.0338271
1556558_s_at	ENSG00000223797	lncRNA	-0.22693	0.0434067		1568609_s_at	ENSG00000226067	lncRNA	0.662253	0.0132364
1559343_at	ENSG00000224078	lncRNA	-0.328121	0.0298047		1556814_a_at	ENSG00000226471	lncRNA	0.653371	0.00101062
227298_at	ENSG00000225791	lncRNA	-0.713973	0.00847071		1568742_at	ENSG00000228340	lncRNA	0.508009	0.0281841
241429_at	ENSG00000226200	lncRNA	-0.354835	0.00701878		239973_at	ENSG00000228649	lncRNA	0.45516	0.0404627
238113_at	ENSG00000227258	lncRNA	-0.539768	0.0176838		226663_at	ENSG00000229152	lncRNA	0.880568	0.00203925
236598_at	ENSG00000227403	lncRNA	-0.509416	0.0365398		1552472_a_at	ENSG00000229325	lncRNA	0.339129	0.0270927
1557055_s_at	ENSG00000228794	lncRNA	-0.420873	0.0425223		239186_at	ENSG00000230438	lncRNA	1.0313	0.000108073
242987_x_at	ENSG00000228812	lncRNA	-0.49818	0.00424556		1559483_at	ENSG00000230461	lncRNA	0.369132	0.0208032
1563265_at	ENSG00000229005	lncRNA	-0.39355	0.0224831		240221_at	ENSG00000230551	lncRNA	0.567415	0.00406082
230222_at	ENSG00000229896	lncRNA	-0.374549	0.0341769		221973_at	ENSG00000230606	lncRNA	0.763602	0.00244299
241434_at	ENSG00000230896	lncRNA	-0.372172	0.0448011		1559861_at	ENSG00000231806	lncRNA	0.512134	0.0233162
236176_at	ENSG00000232453	lncRNA	-0.263741	0.0265905		229050_s_at	ENSG00000232019	lncRNA	0.409295	0.0443069
236080_at	ENSG00000232671	lncRNA	-0.301947	0.047152		1557044_at	ENSG00000232677	lncRNA	0.347581	0.0292302
1563107_at	ENSG00000233215	lncRNA	-0.38761	0.0127581		221973_at	ENSG00000232931	lncRNA	0.763602	0.00244299
235282_at	ENSG00000234494	lncRNA	-0.589154	0.0350381		225699_at	ENSG00000232956	lncRNA	0.497062	0.00571752
240872_at	ENSG00000236267	lncRNA	-0.446234	0.0304262		229050_s_at	ENSG00000233016	lncRNA	0.409295	0.0443069
213685_at	ENSG00000236810	lncRNA	-0.657312	0.012848		209418_s_at	ENSG00000234208	lncRNA	0.440913	0.00314836
239380_at	ENSG00000236882	lncRNA	-1.90472	0.00419395		1566084_at	ENSG00000234222	lncRNA	0.596938	0.00559064
239896_at	ENSG00000237310	lncRNA	-0.728906	0.00404887		228238_at	ENSG00000234741	lncRNA	0.838573	0.00441563
230577_at	ENSG00000237949	lncRNA	-2.19892	0.0131206		1560089_at	ENSG00000234771	lncRNA	0.563286	0.00343103
229156_s_at	ENSG00000239911	lncRNA	-0.977453	0.000527086		1558123_at	ENSG00000235314	lncRNA	0.259743	0.0342802
1569631_at	ENSG00000241326	lncRNA	-0.291927	0.0134819		217466_x_at	ENSG00000235979	lncRNA	0.404198	0.00607789
228753_at	ENSG00000241764	lncRNA	-0.404234	0.00246495		227719_at	ENSG00000236711	lncRNA	1.21299	0.0038186
227406_at	ENSG00000244879	lncRNA	-0.474169	0.0110066		212539_at	ENSG00000237188	lncRNA	0.425116	0.0199501
1561539_at	ENSG00000246523	lncRNA	-0.527262	0.00471148		217591_at	ENSG00000239628	lncRNA	0.639027	0.015429
240069_at	ENSG00000248538	lncRNA	-0.980422	0.00417201		227349_at	ENSG00000244332	lncRNA	0.671092	0.0275459
1559573_at	ENSG00000249173	lncRNA	-1.56446	0.00556939		238320_at	ENSG00000245532	lncRNA	0.741532	0.0299582
1559033_at	ENSG00000250056	lncRNA	-1.33793	0.0463223		225547_at	ENSG00000245910	lncRNA	0.536477	0.0351836
227107_at	ENSG00000250519	lncRNA	-0.560206	0.0340576		1555888_at	ENSG00000246263	lncRNA	0.47484	0.0407934
229190_at	ENSG00000251580	lncRNA	-0.735588	0.0241092		1570445_a_at	ENSG00000248596	lncRNA	1.10886	8.35e-05
227092_at	ENSG00000253982	lncRNA	-0.71047	0.00231798		201917_s_at	ENSG00000248773	lncRNA	1.01326	0.0123836
239220_at	ENSG00000255471	lncRNA	-0.3665	0.0111991		1557810_at	ENSG00000248968	lncRNA	0.448214	0.0489549
220597_s_at	ENSG00000256028	lncRNA	-0.317635	0.0157795		210827_s_at	ENSG00000249007	lncRNA	0.860171	0.00783912
227424_x_at	ENSG00000256073	lncRNA	-0.367452	0.0330998		226582_at	ENSG00000250742	lncRNA	0.75756	0.0338163
219076_s_at	ENSG00000256632	lncRNA	-0.784782	0.0101228		224559_at	ENSG00000251562	lncRNA	0.781792	0.00706438
223820_at	ENSG00000256967	lncRNA	-1.32153	0.00111468		204158_s_at	ENSG00000255031	lncRNA	0.607797	0.0158499
219599_at	ENSG00000257337	lncRNA	-0.915108	0.000687243		224610_at	ENSG00000255717	lncRNA	0.550395	0.0086358
231232_at	ENSG00000257660	lncRNA	-0.345953	0.0481169		212680_x_at	ENSG00000257086	lncRNA	0.405466	0.0203123
238422_at	ENSG00000257702	lncRNA	-0.474354	0.0227039		242874_at	ENSG00000260711	lncRNA	0.740015	0.00658298
231140_at	ENSG00000258604	lncRNA	-0.460354	0.0418156		1557146_a_at	ENSG00000261713	lncRNA	1.54295	0.0101832
228889_at	ENSG00000258655	lncRNA	-0.331499	0.0267216		1555976_s_at	ENSG00000265399	lncRNA	0.46193	0.0321142
227699_at	ENSG00000258782	lncRNA	-0.702213	0.0181569		1552622_s_at	ENSG00000265479	lncRNA	0.643395	0.0421321
243680_at	ENSG00000259065	lncRNA	-0.294374	0.0229874		207038_at	ENSG00000265912	lncRNA	0.753646	0.014655
237017_s_at	ENSG00000259347	lncRNA	-1.11931	0.0137999		224507_s_at	ENSG00000266709	lncRNA	0.398255	0.0463809
238485_at	ENSG00000259673	lncRNA	-0.301956	0.0408157		215148_s_at	ENSG00000267138	lncRNA	0.271708	0.0328335
229446_at	ENSG00000259802	lncRNA	-0.350561	0.0383274		235242_at	ENSG00000267520	lncRNA	0.577239	0.0107458
228004_at	ENSG00000259974	lncRNA	-0.853431	0.000986304		220352_x_at	ENSG00000269937	lncRNA	0.360402	0.00852888
213156_at	ENSG00000259976	lncRNA	-0.735004	0.000961309		242434_at	ENSG00000272077	lncRNA	0.365689	0.0129061
238031_at	ENSG00000260219	lncRNA	-0.204506	0.0445879		230444_at	ENSG00000272155	lncRNA	0.297657	0.0249961
238089_at	ENSG00000260274	lncRNA	-0.422554	0.0323627		213844_at	ENSG00000272801	lncRNA	0.60248	0.0157614
212228_s_at	ENSG00000260345	lncRNA	-0.403434	0.0290385		244297_at	ENSG00000272904	lncRNA	0.737388	0.00656893
1568633_a_at	ENSG00000260552	lncRNA	-0.546442	0.0414498		244297_at	ENSG00000272934	lncRNA	0.737388	0.00656893
228763_at	ENSG00000260669	lncRNA	-0.525073	0.00959152		213418_at	ENSG00000273112	lncRNA	1.16854	0.0278568
228559_at	ENSG00000261061	lncRNA	-0.590578	0.00968437		224794_s_at	ENSG00000273186	lncRNA	0.320954	0.0293968
244880_at	ENSG00000262294	lncRNA	-0.545532	0.0334249		1556033_at	ENSG00000274020	lncRNA	0.645747	0.0036087
244880_at	ENSG00000262558	lncRNA	-0.545532	0.0334249		208753_s_at	ENSG00000274105	lncRNA	0.550124	0.0360644
226235_at	ENSG00000263753	lncRNA	-0.521232	0.0104081		232615_at	ENSG00000274265	lncRNA	0.760912	0.00420935
218511_s_at	ENSG00000263798	lncRNA	-0.476044	0.0310176		1558561_at	ENSG00000274364	lncRNA	0.427848	0.0173663
1560250_s_at	ENSG00000263823	lncRNA	-0.263452	0.0444911		1562948_at	ENSG00000274421	lncRNA	0.61853	0.00407903
235282_at	ENSG00000264920	lncRNA	-0.589154	0.0350381		220147_s_at	ENSG00000275097	lncRNA	0.612698	0.0154708
224489_at	ENSG00000265218	lncRNA	-0.67604	0.0193592		232615_at	ENSG00000275557	lncRNA	0.760912	0.00420935
215667_x_at	ENSG00000265479	lncRNA	-0.380418	0.0356977		208753_s_at	ENSG00000276148	lncRNA	0.550124	0.0360644
224489_at	ENSG00000267198	lncRNA	-0.67604	0.0193592		221973_at	ENSG00000277701	lncRNA	0.763602	0.00244299
235420_at	ENSG00000267629	lncRNA	-0.47662	0.0384825		232099_at	ENSG00000279472	lncRNA	1.32926	0.000934094
229338_at	ENSG00000268129	lncRNA	-0.46595	0.0404028		207038_at	ENSG00000280299	lncRNA	0.753646	0.014655
208919_s_at	ENSG00000268575	lncRNA	-0.413203	0.0235493		214925_s_at	ENSG00000280474	lncRNA	0.495874	0.0344196
206754_s_at	ENSG00000269353	lncRNA	-1.8416	0.00678873		242434_at	ENSG00000281102	lncRNA	0.365689	0.0129061
201336_at	ENSG00000269925	lncRNA	-0.416736	0.0322098		242260_at	ENSG00000281398	lncRNA	1.15085	0.000421541
232071_at	ENSG00000270696	lncRNA	-0.491174	0.0321583		242874_at	ENSG00000282241	lncRNA	0.740015	0.00658298
230729_at	ENSG00000270820	lncRNA	-0.57202	0.0461105		213801_x_at	ENSG00000282914	lncRNA	0.379915	0.0111799
238758_at	ENSG00000271646	lncRNA	-0.360987	0.0420551		1570445_a_at	ENSG00000283235	lncRNA	1.10886	8.35e-05
226644_at	ENSG00000272106	lncRNA	-0.499944	0.0352116		205047_s_at	ENSG00000284707	lncRNA	1.34791	0.00564217
243302_at	ENSG00000272129	lncRNA	-0.675006	0.00144572		1568780_at	ENSG00000285567	lncRNA	0.311446	0.0208484
238422_at	ENSG00000272183	lncRNA	-0.474354	0.0227039		1552621_at	ENSG00000285596	lncRNA	0.738122	0.0168498
235883_at	ENSG00000272195	lncRNA	-0.283449	0.0333088		1552622_s_at	ENSG00000285702	lncRNA	0.643395	0.0421321
230937_at	ENSG00000272221	lncRNA	-0.434666	0.039314		215946_x_at	ENSG00000285968	lncRNA	1.331	0.0104822
229444_at	ENSG00000272288	lncRNA	-0.542016	0.0491624		223198_x_at	ENSG00000286681	lncRNA	0.456574	0.0180944
243308_at	ENSG00000272420	lncRNA	-0.357203	0.0236662		213088_s_at	ENSG00000288559	lncRNA	0.550857	0.0100195
228243_at	ENSG00000272760	lncRNA	-0.642802	0.000147127
240324_at	ENSG00000272812	lncRNA	-0.295427	0.0197458
230930_at	ENSG00000273038	lncRNA	-0.534131	0.0381184
244241_x_at	ENSG00000273305	lncRNA	-0.526413	0.0166699
204541_at	ENSG00000273350	lncRNA	-1.41089	0.00408299
240324_at	ENSG00000273402	lncRNA	-0.295427	0.0197458
206097_at	ENSG00000274454	lncRNA	-0.456209	0.00842212
235452_at	ENSG00000275601	lncRNA	-0.394407	0.0453573
230136_at	ENSG00000275964	lncRNA	-0.550255	0.0099397
230386_at	ENSG00000277214	lncRNA	-0.288551	0.0378326
230386_at	ENSG00000278058	lncRNA	-0.288551	0.0378326
230388_s_at	ENSG00000281569	lncRNA	-1.23941	0.00433612
244880_at	ENSG00000282336	lncRNA	-0.545532	0.0334249
244880_at	ENSG00000282426	lncRNA	-0.545532	0.0334249
227092_at	ENSG00000282481	lncRNA	-0.71047	0.00231798
224489_at	ENSG00000282491	lncRNA	-0.67604	0.0193592
244880_at	ENSG00000282634	lncRNA	-0.545532	0.0334249
244880_at	ENSG00000282720	lncRNA	-0.545532	0.0334249
230388_s_at	ENSG00000282799	lncRNA	-1.23941	0.00433612
218021_at	ENSG00000284898	lncRNA	-0.52138	0.0222329
230054_at	ENSG00000284954	lncRNA	-0.298283	0.0480972
240069_at	ENSG00000285236	lncRNA	-0.980422	0.00417201
227446_s_at	ENSG00000285282	lncRNA	-0.67405	0.0151371
228763_at	ENSG00000285296	lncRNA	-0.525073	0.00959152
218021_at	ENSG00000285467	lncRNA	-0.52138	0.0222329
215667_x_at	ENSG00000285702	lncRNA	-0.380418	0.0356977
228458_at	ENSG00000288010	lncRNA	-0.326093	0.0334973
230393_at	ENSG00000288012	lncRNA	-0.417526	0.0258345
1559131_a_at	ENSG00000288046	lncRNA	-0.372134	0.0188876
223820_at	ENSG00000288383	lncRNA	-1.32153	0.00111468
